# Supplementary material for: Ethyl 1-phenyl-2-[4-(trifluoro­meth­yl)phen­yl]-1H-benzimidazole-5-carboxyl­ate
Source: Acta Crystallogr Sect E Struct Rep Online. 2012 May 23;68(Pt 6):o1864–5. doi: 10.1107/S1600536812022210 (PMC3379430; doi:10.1107/S1600536812022210)
Supplement: Supplementary file 1 [file e-68-o1864-sup1.cif]

##############################################################################
#                                                                            #
# This CIF contains the data in a paper accepted for publication in          #
# Acta Crystallographica Section E. It conforms to the requirements of       #
# Notes for Authors for Acta Crystallographica Section E, and has been       #
# peer reviewed under the auspices of the IUCr Commission on Journals.       #
#                                                                            #
# Full details of the Crystallographic Information File format               #
# are given in the paper "The Crystallographic Information File (CIF):       #
# a New Standard Archive File for Crystallography" by S. R. Hall, F. H.      #
# Allen and I. D. Brown [Acta Cryst. (1991), A47, 655-685].                  #
#                                                                            #
# The current version of the core CIF dictionary is obtainable from          #
# ftp://ftp.iucr.org/pub/cif_core.dic.                                       #
#                                                                            #
# Software is freely available for graphical display of the structure(s)     #
# in this CIF. For information consult the CIF software page                 #
# http://www.iucr.org/resources/cif/software.                                #
#                                                                            #
# This file may be used for bona fide research purposes within the           #
# scientific community so long as proper attribution is given to the journal # 
# article from which it was obtained.                                        #
#                                                                            #
##############################################################################
data_global
_audit_creation_method     'form.cif (version 2.0)'
_journal_data_validation_number     ?
_journal_date_recd_electronic     2012-05-07
_journal_date_accepted     2012-05-16
_journal_name_full     'Acta Crystallographica, Section E'
_journal_year     2012
_journal_volume     68
_journal_issue      6
_journal_page_first     o1864
_journal_page_last     o1865
_journal_paper_category     QO
_journal_paper_doi     10.1107/S1600536812022210
_journal_coeditor_code     HB6782
_publ_contact_author_name     'Ibrahim Abdul Razak'
_publ_contact_author_address
;
      School of Physics
      Universiti Sains Malaysia
      11800 USM, Penang
      MALAYSIA
;
_publ_contact_author_email     'arazaki@usm.my'
_publ_contact_author_fax     '604 6579150'
_publ_contact_author_phone     '604 6533438'
_publ_section_title
;
Ethyl
1-phenyl-2-[4-(trifluoromethyl)phenyl]-1<i>H</i>-benzimidazole-5-carboxylate
;
loop_
    _publ_author_name
    _publ_author_footnote
    _publ_author_address
    'Yeong Keng Yoon' ?
;
Institute for Research in Molecular Medicine
Universiti Sains Malaysia
Minden 11800, Penang,
Malaysia
;
    'Mohamed Ashraf Ali' ?
;
Institute for Research in Molecular Medicine
Universiti Sains Malaysia
Minden 11800, Penang,
Malaysia
;
    'Tan Soo Choon' ?
;
Institute for Research in Molecular Medicine
Universiti Sains Malaysia
Minden 11800, Penang,
Malaysia
;
    'Suhana Arshad' ?
;
School of Physics
Universiti Sains Malaysia
11800 USM, Penang
Malaysia
;
    'Ibrahim Abdul Razak'
;
Thomson Reuters ResearcherID: A-5599-2009.
;
;
School of Physics
Universiti Sains Malaysia
11800 USM, Penang
Malaysia
;
data_I
_audit_creation_method     SHELXL-97
_chemical_name_systematic
;
Ethyl
1-phenyl-2-[4-(trifluoromethyl)phenyl]-1<i>H</i>-benzimidazole-5-carboxylate
;
_chemical_name_common     ?
_chemical_formula_moiety     'C23 H17 F3 N2 O2'
_chemical_formula_sum     'C23 H17 F3 N2 O2'
_chemical_formula_iupac     'C23 H17 F3 N2 O2'
_chemical_formula_weight     410.39
_chemical_melting_point     ?
_symmetry_cell_setting     monoclinic
_symmetry_space_group_name_H-M     'P 21/c'
_symmetry_space_group_name_Hall     '-P 2ybc'
loop_
    _symmetry_equiv_pos_as_xyz
    'x, y, z'
    '-x, y+1/2, -z+1/2'
    '-x, -y, -z'
    'x, -y-1/2, z-1/2'
_cell_length_a     9.8548(2)
_cell_length_b     25.0714(6)
_cell_length_c     16.0566(4)
_cell_angle_alpha     90.00
_cell_angle_beta     107.0230(10)
_cell_angle_gamma     90.00
_cell_volume     3793.35(15)
_cell_formula_units_Z     8
_cell_measurement_reflns_used     7502
_cell_measurement_theta_min     2.16
_cell_measurement_theta_max     29.03
_cell_measurement_temperature     100.0(10)
_exptl_crystal_description     'block'
_exptl_crystal_colour     'colourless'
_exptl_crystal_size_max     0.43
_exptl_crystal_size_mid     0.37
_exptl_crystal_size_min     0.28
_exptl_crystal_density_diffrn     1.437
_exptl_crystal_density_meas     ?
_exptl_crystal_density_method     'not measured'
_exptl_crystal_F_000     1696
_exptl_absorpt_coefficient_mu     0.113
_exptl_absorpt_correction_type     multi-scan
_exptl_absorpt_process_details     '(<i>SADABS</i>; Bruker, 2009)'
_exptl_absorpt_correction_T_min     0.9534
_exptl_absorpt_correction_T_max     0.9693
_exptl_special_details
;
The crystal was placed in the cold stream of an Oxford Cryosystems Cobra
open-flow nitrogen cryostat (Cosier & Glazer, 1986) operating at 100.0 (1) K.
;
_diffrn_ambient_temperature     100.0(10)
_diffrn_radiation_type     MoK\a
_diffrn_radiation_wavelength     0.71073
_diffrn_radiation_source     'fine-focus sealed tube'
_diffrn_radiation_monochromator     graphite
_diffrn_measurement_device_type     'Bruker SMART APEXII CCD'
_diffrn_measurement_method     '\f and \w scans'
_diffrn_detector_area_resol_mean     ?
_diffrn_reflns_number     36855
_diffrn_reflns_av_R_equivalents     0.0521
_diffrn_reflns_av_sigmaI/netI     0.0836
_diffrn_reflns_theta_min     2.10
_diffrn_reflns_theta_max     29.98
_diffrn_reflns_theta_full     29.98
_diffrn_measured_fraction_theta_max     0.990
_diffrn_measured_fraction_theta_full     0.990
_diffrn_reflns_limit_h_min     -13
_diffrn_reflns_limit_h_max     8
_diffrn_reflns_limit_k_min     -35
_diffrn_reflns_limit_k_max     28
_diffrn_reflns_limit_l_min     -17
_diffrn_reflns_limit_l_max     22
_diffrn_standards_number     0
_diffrn_standards_interval_count     .
_diffrn_standards_interval_time     .
_diffrn_standards_decay_%     ?
_refine_special_details
;
Refinement of <i>F</i>^2^ against ALL reflections. The weighted <i>R</i>-factor
<i>wR</i> and goodness of fit <i>S</i> are based on <i>F</i>^2^, conventional
<i>R</i>-factors <i>R</i> are based on <i>F</i>, with <i>F</i> set to zero for
negative <i>F</i>^2^. The threshold expression of <i>F</i>^2^ >
\s(<i>F</i>^2^) is used only for calculating <i>R</i>-factors(gt) <i>etc</i>.
and is not relevant to the choice of reflections for refinement.
<i>R</i>-factors based on <i>F</i>^2^ are statistically about twice as large
as those based on <i>F</i>, and <i>R</i>- factors based on ALL data will be
even larger.
;
_reflns_number_total     10921
_reflns_number_gt     5999
_reflns_threshold_expression     I>2\s(I)
_refine_ls_structure_factor_coef     Fsqd
_refine_ls_matrix_type     full
_refine_ls_R_factor_all     0.1340
_refine_ls_R_factor_gt     0.0618
_refine_ls_wR_factor_gt     0.1153
_refine_ls_wR_factor_ref     0.1417
_refine_ls_goodness_of_fit_ref     1.025
_refine_ls_restrained_S_all     1.025
_refine_ls_number_reflns     10921
_refine_ls_number_parameters     543
_refine_ls_number_restraints     0
_refine_ls_hydrogen_treatment     constr
_refine_ls_weighting_scheme     calc
_refine_ls_weighting_details
         'calc w=1/[\s^2^(Fo^2^)+(0.0497P)^2^+1.1602P] where P=(Fo^2^+2Fc^2^)/3'
_atom_sites_solution_hydrogens     geom
_atom_sites_solution_primary     direct
_atom_sites_solution_secondary     difmap
_refine_ls_shift/su_max     0.001
_refine_ls_shift/su_mean     0.000
_refine_diff_density_max     0.296
_refine_diff_density_min     -0.346
_refine_ls_extinction_method     none
_refine_ls_extinction_coef     ?
loop_
    _atom_type_symbol
    _atom_type_description
    _atom_type_scat_dispersion_real
    _atom_type_scat_dispersion_imag
    _atom_type_scat_source
    'C' 'C' 0.0033 0.0016
                         'International Tables Vol C Tables 4.2.6.8 and 6.1.1.4'
    'H' 'H' 0.0000 0.0000
                         'International Tables Vol C Tables 4.2.6.8 and 6.1.1.4'
    'N' 'N' 0.0061 0.0033
                         'International Tables Vol C Tables 4.2.6.8 and 6.1.1.4'
    'O' 'O' 0.0106 0.0060
                         'International Tables Vol C Tables 4.2.6.8 and 6.1.1.4'
    'F' 'F' 0.0171 0.0103
                         'International Tables Vol C Tables 4.2.6.8 and 6.1.1.4'
_computing_data_collection     'APEX2 (Bruker, 2009)'
_computing_cell_refinement     'SAINT (Bruker, 2009)'
_computing_data_reduction     'SAINT (Bruker, 2009)'
_computing_structure_solution     'SHELXTL (Sheldrick, 2008)'
_computing_structure_refinement     'SHELXTL (Sheldrick, 2008)'
_computing_molecular_graphics     'SHELXTL (Sheldrick, 2008)'
_computing_publication_material
                             'SHELXTL (Sheldrick, 2008) and PLATON (Spek, 2009)'
loop_
    _atom_site_type_symbol
    _atom_site_label
    _atom_site_fract_x
    _atom_site_fract_y
    _atom_site_fract_z
    _atom_site_U_iso_or_equiv
    _atom_site_adp_type
    _atom_site_calc_flag
    _atom_site_refinement_flags
    _atom_site_occupancy
    _atom_site_symmetry_multiplicity
    _atom_site_disorder_assembly
    _atom_site_disorder_group
    F F1A 0.76297(13) 1.01889(5) 0.89337(9) 0.0404(4) Uani d . 1 1 . .
    F F2A 0.55907(13) 1.00949(5) 0.79924(8) 0.0359(3) Uani d . 1 1 . .
    F F3A 0.57601(14) 1.01271(5) 0.93564(9) 0.0386(3) Uani d . 1 1 . .
    O O1A 1.05923(15) 0.55832(5) 0.88980(10) 0.0290(4) Uani d . 1 1 . .
    O O2A 0.89188(16) 0.50085(6) 0.90308(10) 0.0341(4) Uani d . 1 1 . .
    N N1A 0.82356(17) 0.74226(6) 0.88432(11) 0.0218(4) Uani d . 1 1 . .
    N N2A 0.59828(16) 0.72851(6) 0.88711(11) 0.0206(4) Uani d . 1 1 . .
    C C1A 0.6608(2) 0.67850(8) 0.89085(13) 0.0212(4) Uani d . 1 1 . .
    C C2A 0.6093(2) 0.62721(8) 0.89629(13) 0.0238(5) Uani d . 1 1 . .
    H H2AA 0.5148 0.6212 0.8976 0.029 Uiso calc R 1 1 . .
    C C3A 0.7023(2) 0.58550(8) 0.89961(13) 0.0250(5) Uani d . 1 1 . .
    H H3AA 0.6711 0.5500 0.9041 0.030 Uiso calc R 1 1 . .
    C C4A 0.8416(2) 0.59399(8) 0.89653(14) 0.0242(5) Uani d . 1 1 . .
    C C5A 0.8915(2) 0.64522(8) 0.89047(13) 0.0227(5) Uani d . 1 1 . .
    H H5AA 0.9856 0.6510 0.8882 0.027 Uiso calc R 1 1 . .
    C C6A 0.7995(2) 0.68802(8) 0.88787(13) 0.0212(4) Uani d . 1 1 . .
    C C7A 0.7031(2) 0.76499(8) 0.88416(13) 0.0211(4) Uani d . 1 1 . .
    C C8A 0.6837(2) 0.82335(8) 0.88447(13) 0.0195(4) Uani d . 1 1 . .
    C C9A 0.7566(2) 0.85508(8) 0.84015(14) 0.0229(5) Uani d . 1 1 . .
    H H9AA 0.8167 0.8389 0.8107 0.028 Uiso calc R 1 1 . .
    C C10A 0.7417(2) 0.91004(8) 0.83904(14) 0.0239(5) Uani d . 1 1 . .
    H H10A 0.7900 0.9314 0.8079 0.029 Uiso calc R 1 1 . .
    C C11A 0.6559(2) 0.93399(8) 0.88337(14) 0.0218(4) Uani d . 1 1 . .
    C C12A 0.5862(2) 0.90302(8) 0.92964(13) 0.0240(5) Uani d . 1 1 . .
    H H12A 0.5296 0.9195 0.9612 0.029 Uiso calc R 1 1 . .
    C C13A 0.5996(2) 0.84796(8) 0.92967(13) 0.0220(5) Uani d . 1 1 . .
    H H13A 0.5509 0.8268 0.9608 0.026 Uiso calc R 1 1 . .
    C C14A 0.4494(2) 0.73733(8) 0.87188(13) 0.0198(4) Uani d . 1 1 . .
    C C15A 0.3736(2) 0.76759(8) 0.80114(13) 0.0226(5) Uani d . 1 1 . .
    H H15A 0.4203 0.7830 0.7630 0.027 Uiso calc R 1 1 . .
    C C16A 0.2291(2) 0.77507(8) 0.78670(14) 0.0250(5) Uani d . 1 1 . .
    H H16A 0.1770 0.7961 0.7387 0.030 Uiso calc R 1 1 . .
    C C17A 0.1603(2) 0.75224(8) 0.84142(15) 0.0265(5) Uani d . 1 1 . .
    H H17A 0.0613 0.7575 0.8312 0.032 Uiso calc R 1 1 . .
    C C18A 0.2361(2) 0.72168(8) 0.91109(14) 0.0256(5) Uani d . 1 1 . .
    H H18A 0.1886 0.7055 0.9482 0.031 Uiso calc R 1 1 . .
    C C19A 0.3810(2) 0.71448(8) 0.92729(14) 0.0234(5) Uani d . 1 1 . .
    H H19A 0.4330 0.6940 0.9760 0.028 Uiso calc R 1 1 . .
    C C20A 0.9312(2) 0.54611(8) 0.89753(14) 0.0260(5) Uani d . 1 1 . .
    C C21A 1.1536(2) 0.51374(8) 0.89029(16) 0.0330(6) Uani d . 1 1 . .
    H H21A 1.1126 0.4903 0.8396 0.040 Uiso calc R 1 1 . .
    H H21B 1.1679 0.4925 0.9441 0.040 Uiso calc R 1 1 . .
    C C22A 1.2901(3) 0.53614(10) 0.8861(2) 0.0666(10) Uani d . 1 1 . .
    H H22A 1.3572 0.5071 0.8875 0.100 Uiso calc R 1 1 . .
    H H22B 1.3287 0.5598 0.9360 0.100 Uiso calc R 1 1 . .
    H H22C 1.2749 0.5564 0.8319 0.100 Uiso calc R 1 1 . .
    C C23A 0.6388(2) 0.99321(8) 0.87871(15) 0.0263(5) Uani d . 1 1 . .
    F F1B 0.26113(14) -0.10576(5) 0.84724(12) 0.0597(5) Uani d . 1 1 . .
    F F2B 0.09026(16) -0.10489(5) 0.90442(10) 0.0471(4) Uani d . 1 1 . .
    F F3B 0.04605(15) -0.09778(5) 0.76703(9) 0.0454(4) Uani d . 1 1 . .
    O O1B 0.53146(16) 0.35301(6) 0.86297(12) 0.0435(5) Uani d . 1 1 . .
    O O2B 0.36752(18) 0.41052(6) 0.87921(12) 0.0436(4) Uani d . 1 1 . .
    N N1B 0.29935(17) 0.16935(6) 0.85506(11) 0.0221(4) Uani d . 1 1 . .
    N N2B 0.08626(16) 0.18163(6) 0.87819(11) 0.0199(4) Uani d . 1 1 . .
    C C1B 0.1461(2) 0.23184(8) 0.88029(13) 0.0200(4) Uani d . 1 1 . .
    C C2B 0.0975(2) 0.28262(8) 0.89265(13) 0.0232(5) Uani d . 1 1 . .
    H H2BA 0.0080 0.2878 0.9026 0.028 Uiso calc R 1 1 . .
    C C3B 0.1855(2) 0.32487(8) 0.88979(13) 0.0248(5) Uani d . 1 1 . .
    H H3BA 0.1562 0.3600 0.8982 0.030 Uiso calc R 1 1 . .
    C C4B 0.3183(2) 0.31702(8) 0.87455(13) 0.0233(5) Uani d . 1 1 . .
    C C5B 0.3658(2) 0.26639(8) 0.86268(13) 0.0228(5) Uani d . 1 1 . .
    H H5BA 0.4556 0.2612 0.8532 0.027 Uiso calc R 1 1 . .
    C C6B 0.2778(2) 0.22339(8) 0.86507(13) 0.0213(4) Uani d . 1 1 . .
    C C7B 0.1845(2) 0.14569(8) 0.86316(13) 0.0200(4) Uani d . 1 1 . .
    C C8B 0.1679(2) 0.08739(8) 0.86005(13) 0.0200(4) Uani d . 1 1 . .
    C C9B 0.2440(2) 0.05866(8) 0.81417(14) 0.0239(5) Uani d . 1 1 . .
    H H9BA 0.3029 0.0771 0.7862 0.029 Uiso calc R 1 1 . .
    C C10B 0.2346(2) 0.00394(8) 0.80904(14) 0.0265(5) Uani d . 1 1 . .
    H H10B 0.2856 -0.0152 0.7768 0.032 Uiso calc R 1 1 . .
    C C11B 0.1506(2) -0.02321(8) 0.85099(14) 0.0245(5) Uani d . 1 1 . .
    C C12B 0.0767(2) 0.00470(8) 0.89859(14) 0.0242(5) Uani d . 1 1 . .
    H H12B 0.0205 -0.0139 0.9281 0.029 Uiso calc R 1 1 . .
    C C13B 0.0855(2) 0.05993(8) 0.90287(14) 0.0228(5) Uani d . 1 1 . .
    H H13B 0.0348 0.0791 0.9353 0.027 Uiso calc R 1 1 . .
    C C14B -0.0593(2) 0.17171(7) 0.87440(13) 0.0199(4) Uani d . 1 1 . .
    C C15B -0.1489(2) 0.14730(8) 0.80140(14) 0.0226(5) Uani d . 1 1 . .
    H H15B -0.1146 0.1368 0.7544 0.027 Uiso calc R 1 1 . .
    C C16B -0.2889(2) 0.13850(8) 0.79805(15) 0.0257(5) Uani d . 1 1 . .
    H H16B -0.3506 0.1213 0.7487 0.031 Uiso calc R 1 1 . .
    C C17B -0.3405(2) 0.15442(8) 0.86555(15) 0.0281(5) Uani d . 1 1 . .
    H H17B -0.4370 0.1484 0.8626 0.034 Uiso calc R 1 1 . .
    C C18B -0.2501(2) 0.17911(8) 0.93713(16) 0.0303(5) Uani d . 1 1 . .
    H H18B -0.2852 0.1904 0.9834 0.036 Uiso calc R 1 1 . .
    C C19B -0.1085(2) 0.18781(8) 0.94274(14) 0.0258(5) Uani d . 1 1 . .
    H H19B -0.0466 0.2045 0.9926 0.031 Uiso calc R 1 1 . .
    C C20B 0.4053(2) 0.36554(9) 0.87282(14) 0.0284(5) Uani d . 1 1 . .
    C C21B 0.6254(3) 0.39661(10) 0.8563(2) 0.0538(8) Uani d . 1 1 . .
    H H21C 0.6017 0.4291 0.8842 0.065 Uiso calc R 1 1 . .
    H H21D 0.6146 0.4047 0.7943 0.065 Uiso calc R 1 1 . .
    C C22B 0.7715(3) 0.37996(10) 0.90028(18) 0.0447(7) Uani d . 1 1 . .
    H H22D 0.8378 0.4062 0.8891 0.067 Uiso calc R 1 1 . .
    H H22E 0.7892 0.3451 0.8781 0.067 Uiso calc R 1 1 . .
    H H22F 0.7851 0.3775 0.9631 0.067 Uiso calc R 1 1 . .
    C C23B 0.1376(2) -0.08240(9) 0.84303(16) 0.0308(5) Uani d . 1 1 . .
loop_
    _atom_site_aniso_label
    _atom_site_aniso_U_11
    _atom_site_aniso_U_22
    _atom_site_aniso_U_33
    _atom_site_aniso_U_12
    _atom_site_aniso_U_13
    _atom_site_aniso_U_23
    F1A 0.0245(7) 0.0212(7) 0.0727(11) -0.0050(5) 0.0097(7) -0.0006(7)
    F2A 0.0357(8) 0.0293(7) 0.0399(8) 0.0048(6) 0.0065(6) 0.0090(6)
    F3A 0.0476(9) 0.0257(7) 0.0482(9) 0.0051(6) 0.0230(7) -0.0037(6)
    O1A 0.0285(8) 0.0202(7) 0.0400(10) 0.0043(6) 0.0125(7) 0.0010(7)
    O2A 0.0340(9) 0.0221(8) 0.0438(10) -0.0001(7) 0.0073(8) 0.0012(7)
    N1A 0.0199(9) 0.0203(9) 0.0249(10) -0.0020(7) 0.0059(7) -0.0009(7)
    N2A 0.0154(8) 0.0194(9) 0.0263(10) -0.0015(7) 0.0051(7) 0.0011(7)
    C1A 0.0211(11) 0.0207(10) 0.0200(11) -0.0026(8) 0.0031(8) -0.0006(9)
    C2A 0.0190(11) 0.0244(11) 0.0263(12) -0.0040(8) 0.0039(9) 0.0015(9)
    C3A 0.0252(11) 0.0204(11) 0.0257(12) -0.0052(9) 0.0015(9) 0.0021(9)
    C4A 0.0230(11) 0.0225(11) 0.0245(12) 0.0001(9) 0.0030(9) 0.0002(9)
    C5A 0.0210(11) 0.0215(11) 0.0246(12) -0.0020(9) 0.0049(9) -0.0005(9)
    C6A 0.0198(10) 0.0210(10) 0.0213(12) -0.0036(8) 0.0038(8) -0.0025(9)
    C7A 0.0175(10) 0.0246(11) 0.0203(11) -0.0035(8) 0.0043(8) 0.0001(9)
    C8A 0.0154(10) 0.0219(10) 0.0202(11) -0.0007(8) 0.0036(8) -0.0023(9)
    C9A 0.0185(10) 0.0257(11) 0.0252(12) -0.0004(8) 0.0075(9) -0.0009(9)
    C10A 0.0229(11) 0.0223(11) 0.0271(12) -0.0040(9) 0.0082(9) 0.0018(9)
    C11A 0.0185(10) 0.0188(10) 0.0254(12) -0.0016(8) 0.0020(9) -0.0010(9)
    C12A 0.0199(11) 0.0268(11) 0.0249(12) -0.0002(9) 0.0062(9) -0.0046(9)
    C13A 0.0193(11) 0.0233(11) 0.0233(12) -0.0042(8) 0.0058(9) 0.0005(9)
    C14A 0.0158(10) 0.0197(10) 0.0227(11) -0.0023(8) 0.0039(8) -0.0036(9)
    C15A 0.0244(11) 0.0205(10) 0.0227(12) -0.0020(8) 0.0064(9) -0.0021(9)
    C16A 0.0224(11) 0.0200(10) 0.0293(12) 0.0022(8) 0.0023(9) -0.0029(9)
    C17A 0.0193(11) 0.0247(11) 0.0359(14) -0.0019(9) 0.0084(10) -0.0101(10)
    C18A 0.0234(11) 0.0249(11) 0.0308(13) -0.0076(9) 0.0116(10) -0.0051(10)
    C19A 0.0226(11) 0.0232(11) 0.0231(12) -0.0051(9) 0.0050(9) -0.0021(9)
    C20A 0.0252(12) 0.0230(12) 0.0268(13) -0.0010(9) 0.0027(9) 0.0011(9)
    C21A 0.0357(13) 0.0208(11) 0.0447(15) 0.0066(10) 0.0154(11) 0.0002(10)
    C22A 0.061(2) 0.0321(15) 0.128(3) 0.0102(13) 0.062(2) 0.0098(17)
    C23A 0.0204(11) 0.0253(11) 0.0330(14) 0.0005(9) 0.0072(10) -0.0014(10)
    F1B 0.0283(8) 0.0248(7) 0.1254(15) 0.0052(6) 0.0214(9) -0.0106(8)
    F2B 0.0639(10) 0.0245(7) 0.0554(10) -0.0010(7) 0.0214(8) 0.0070(7)
    F3B 0.0501(9) 0.0302(7) 0.0482(9) -0.0089(6) 0.0025(7) -0.0122(7)
    O1B 0.0266(9) 0.0250(8) 0.0791(14) -0.0038(7) 0.0159(9) 0.0166(9)
    O2B 0.0593(12) 0.0212(9) 0.0592(12) -0.0064(8) 0.0310(10) -0.0041(8)
    N1B 0.0210(9) 0.0203(9) 0.0251(10) 0.0012(7) 0.0070(8) 0.0017(7)
    N2B 0.0164(8) 0.0196(9) 0.0235(10) 0.0008(7) 0.0056(7) -0.0013(7)
    C1B 0.0182(10) 0.0203(10) 0.0197(11) 0.0001(8) 0.0030(8) -0.0003(9)
    C2B 0.0202(11) 0.0244(11) 0.0226(12) 0.0016(9) 0.0027(9) -0.0007(9)
    C3B 0.0293(12) 0.0185(10) 0.0231(12) 0.0021(9) 0.0021(9) -0.0009(9)
    C4B 0.0256(11) 0.0220(11) 0.0195(11) -0.0035(9) 0.0023(9) 0.0016(9)
    C5B 0.0209(11) 0.0240(11) 0.0233(12) -0.0008(9) 0.0062(9) 0.0040(9)
    C6B 0.0210(11) 0.0219(11) 0.0205(11) 0.0024(8) 0.0052(9) 0.0011(9)
    C7B 0.0168(10) 0.0233(11) 0.0198(11) 0.0019(8) 0.0053(8) 0.0004(9)
    C8B 0.0160(10) 0.0208(10) 0.0213(11) 0.0011(8) 0.0025(8) -0.0009(9)
    C9B 0.0204(11) 0.0254(11) 0.0270(12) -0.0006(9) 0.0085(9) -0.0021(9)
    C10B 0.0212(11) 0.0276(12) 0.0320(13) 0.0026(9) 0.0099(10) -0.0052(10)
    C11B 0.0176(10) 0.0215(11) 0.0299(13) 0.0009(8) 0.0000(9) -0.0009(9)
    C12B 0.0197(11) 0.0225(11) 0.0310(13) 0.0007(9) 0.0081(9) 0.0031(10)
    C13B 0.0203(11) 0.0218(11) 0.0275(12) 0.0019(8) 0.0089(9) -0.0011(9)
    C14B 0.0148(10) 0.0168(10) 0.0277(12) 0.0003(8) 0.0056(9) 0.0011(9)
    C15B 0.0230(11) 0.0200(10) 0.0239(12) 0.0010(8) 0.0053(9) 0.0012(9)
    C16B 0.0191(11) 0.0203(11) 0.0330(13) 0.0006(8) 0.0004(9) 0.0001(9)
    C17B 0.0167(10) 0.0218(11) 0.0458(15) 0.0005(9) 0.0090(10) -0.0009(10)
    C18B 0.0268(12) 0.0275(12) 0.0415(15) 0.0017(9) 0.0176(11) -0.0053(11)
    C19B 0.0208(11) 0.0271(11) 0.0299(13) -0.0008(9) 0.0081(9) -0.0055(10)
    C20B 0.0344(13) 0.0253(12) 0.0227(12) -0.0038(10) 0.0040(10) 0.0037(10)
    C21B 0.0387(16) 0.0342(14) 0.086(2) -0.0119(12) 0.0140(15) 0.0244(15)
    C22B 0.0409(16) 0.0299(13) 0.0648(19) -0.0133(11) 0.0179(14) -0.0055(13)
    C23B 0.0233(12) 0.0237(11) 0.0446(16) -0.0015(9) 0.0090(11) -0.0025(11)
_geom_special_details
;
All e.s.d.'s (except the e.s.d. in the dihedral angle between two l.s. planes)
are estimated using the full covariance matrix. The cell e.s.d.'s are taken
into account individually in the estimation of e.s.d.'s in distances, angles
and torsion angles; correlations between e.s.d.'s in cell parameters are only
used when they are defined by crystal symmetry. An approximate (isotropic)
treatment of cell e.s.d.'s is used for estimating e.s.d.'s involving l.s.
planes.
;
loop_
    _geom_bond_atom_site_label_1
    _geom_bond_atom_site_label_2
    _geom_bond_site_symmetry_2
    _geom_bond_distance
    _geom_bond_publ_flag
    F1A C23A . 1.341(2) ?
    F2A C23A . 1.351(2) ?
    F3A C23A . 1.337(2) ?
    O1A C20A . 1.339(2) ?
    O1A C21A . 1.453(2) ?
    O2A C20A . 1.211(2) ?
    N1A C7A . 1.316(2) ?
    N1A C6A . 1.385(2) ?
    N2A C1A . 1.390(2) ?
    N2A C7A . 1.391(2) ?
    N2A C14A . 1.432(2) ?
    C1A C2A . 1.394(3) ?
    C1A C6A . 1.402(3) ?
    C2A C3A . 1.381(3) ?
    C2A H2AA . 0.9500 ?
    C3A C4A . 1.404(3) ?
    C3A H3AA . 0.9500 ?
    C4A C5A . 1.389(3) ?
    C4A C20A . 1.488(3) ?
    C5A C6A . 1.397(3) ?
    C5A H5AA . 0.9500 ?
    C7A C8A . 1.476(3) ?
    C8A C13A . 1.395(3) ?
    C8A C9A . 1.399(3) ?
    C9A C10A . 1.385(3) ?
    C9A H9AA . 0.9500 ?
    C10A C11A . 1.390(3) ?
    C10A H10A . 0.9500 ?
    C11A C12A . 1.388(3) ?
    C11A C23A . 1.494(3) ?
    C12A C13A . 1.387(3) ?
    C12A H12A . 0.9500 ?
    C13A H13A . 0.9500 ?
    C14A C19A . 1.388(3) ?
    C14A C15A . 1.388(3) ?
    C15A C16A . 1.387(3) ?
    C15A H15A . 0.9500 ?
    C16A C17A . 1.381(3) ?
    C16A H16A . 0.9500 ?
    C17A C18A . 1.381(3) ?
    C17A H17A . 0.9500 ?
    C18A C19A . 1.386(3) ?
    C18A H18A . 0.9500 ?
    C19A H19A . 0.9500 ?
    C21A C22A . 1.477(3) ?
    C21A H21A . 0.9900 ?
    C21A H21B . 0.9900 ?
    C22A H22A . 0.9800 ?
    C22A H22B . 0.9800 ?
    C22A H22C . 0.9800 ?
    F1B C23B . 1.335(2) ?
    F2B C23B . 1.333(3) ?
    F3B C23B . 1.344(3) ?
    O1B C20B . 1.336(3) ?
    O1B C21B . 1.457(3) ?
    O2B C20B . 1.201(3) ?
    N1B C7B . 1.317(2) ?
    N1B C6B . 1.388(2) ?
    N2B C1B . 1.386(2) ?
    N2B C7B . 1.394(2) ?
    N2B C14B . 1.440(2) ?
    C1B C2B . 1.395(3) ?
    C1B C6B . 1.405(3) ?
    C2B C3B . 1.378(3) ?
    C2B H2BA . 0.9500 ?
    C3B C4B . 1.414(3) ?
    C3B H3BA . 0.9500 ?
    C4B C5B . 1.385(3) ?
    C4B C20B . 1.493(3) ?
    C5B C6B . 1.392(3) ?
    C5B H5BA . 0.9500 ?
    C7B C8B . 1.470(3) ?
    C8B C13B . 1.390(3) ?
    C8B C9B . 1.396(3) ?
    C9B C10B . 1.376(3) ?
    C9B H9BA . 0.9500 ?
    C10B C11B . 1.389(3) ?
    C10B H10B . 0.9500 ?
    C11B C12B . 1.389(3) ?
    C11B C23B . 1.492(3) ?
    C12B C13B . 1.388(3) ?
    C12B H12B . 0.9500 ?
    C13B H13B . 0.9500 ?
    C14B C19B . 1.383(3) ?
    C14B C15B . 1.386(3) ?
    C15B C16B . 1.382(3) ?
    C15B H15B . 0.9500 ?
    C16B C17B . 1.384(3) ?
    C16B H16B . 0.9500 ?
    C17B C18B . 1.378(3) ?
    C17B H17B . 0.9500 ?
    C18B C19B . 1.388(3) ?
    C18B H18B . 0.9500 ?
    C19B H19B . 0.9500 ?
    C21B C22B . 1.466(4) ?
    C21B H21C . 0.9900 ?
    C21B H21D . 0.9900 ?
    C22B H22D . 0.9800 ?
    C22B H22E . 0.9800 ?
    C22B H22F . 0.9800 ?
loop_
    _geom_angle_atom_site_label_1
    _geom_angle_atom_site_label_2
    _geom_angle_atom_site_label_3
    _geom_angle_site_symmetry_1
    _geom_angle_site_symmetry_3
    _geom_angle
    _geom_angle_publ_flag
    C20A O1A C21A . . 116.27(16) ?
    C7A N1A C6A . . 105.06(16) ?
    C1A N2A C7A . . 105.71(15) ?
    C1A N2A C14A . . 124.42(16) ?
    C7A N2A C14A . . 128.78(16) ?
    N2A C1A C2A . . 132.04(18) ?
    N2A C1A C6A . . 105.60(16) ?
    C2A C1A C6A . . 122.36(18) ?
    C3A C2A C1A . . 116.82(19) ?
    C3A C2A H2AA . . 121.6 ?
    C1A C2A H2AA . . 121.6 ?
    C2A C3A C4A . . 121.89(19) ?
    C2A C3A H3AA . . 119.1 ?
    C4A C3A H3AA . . 119.1 ?
    C5A C4A C3A . . 120.80(19) ?
    C5A C4A C20A . . 121.74(19) ?
    C3A C4A C20A . . 117.43(18) ?
    C4A C5A C6A . . 118.21(19) ?
    C4A C5A H5AA . . 120.9 ?
    C6A C5A H5AA . . 120.9 ?
    N1A C6A C5A . . 129.64(18) ?
    N1A C6A C1A . . 110.44(17) ?
    C5A C6A C1A . . 119.91(18) ?
    N1A C7A N2A . . 113.17(17) ?
    N1A C7A C8A . . 123.14(17) ?
    N2A C7A C8A . . 123.64(17) ?
    C13A C8A C9A . . 119.04(18) ?
    C13A C8A C7A . . 122.50(18) ?
    C9A C8A C7A . . 118.43(17) ?
    C10A C9A C8A . . 120.25(19) ?
    C10A C9A H9AA . . 119.9 ?
    C8A C9A H9AA . . 119.9 ?
    C9A C10A C11A . . 120.08(19) ?
    C9A C10A H10A . . 120.0 ?
    C11A C10A H10A . . 120.0 ?
    C12A C11A C10A . . 120.19(18) ?
    C12A C11A C23A . . 121.10(19) ?
    C10A C11A C23A . . 118.71(18) ?
    C13A C12A C11A . . 119.70(19) ?
    C13A C12A H12A . . 120.2 ?
    C11A C12A H12A . . 120.2 ?
    C12A C13A C8A . . 120.71(19) ?
    C12A C13A H13A . . 119.6 ?
    C8A C13A H13A . . 119.6 ?
    C19A C14A C15A . . 120.24(18) ?
    C19A C14A N2A . . 119.52(18) ?
    C15A C14A N2A . . 120.22(18) ?
    C16A C15A C14A . . 119.41(19) ?
    C16A C15A H15A . . 120.3 ?
    C14A C15A H15A . . 120.3 ?
    C17A C16A C15A . . 120.6(2) ?
    C17A C16A H16A . . 119.7 ?
    C15A C16A H16A . . 119.7 ?
    C18A C17A C16A . . 119.7(2) ?
    C18A C17A H17A . . 120.2 ?
    C16A C17A H17A . . 120.2 ?
    C17A C18A C19A . . 120.5(2) ?
    C17A C18A H18A . . 119.7 ?
    C19A C18A H18A . . 119.7 ?
    C18A C19A C14A . . 119.6(2) ?
    C18A C19A H19A . . 120.2 ?
    C14A C19A H19A . . 120.2 ?
    O2A C20A O1A . . 123.51(19) ?
    O2A C20A C4A . . 123.71(19) ?
    O1A C20A C4A . . 112.77(17) ?
    O1A C21A C22A . . 107.29(18) ?
    O1A C21A H21A . . 110.3 ?
    C22A C21A H21A . . 110.3 ?
    O1A C21A H21B . . 110.3 ?
    C22A C21A H21B . . 110.3 ?
    H21A C21A H21B . . 108.5 ?
    C21A C22A H22A . . 109.5 ?
    C21A C22A H22B . . 109.5 ?
    H22A C22A H22B . . 109.5 ?
    C21A C22A H22C . . 109.5 ?
    H22A C22A H22C . . 109.5 ?
    H22B C22A H22C . . 109.5 ?
    F3A C23A F1A . . 106.59(17) ?
    F3A C23A F2A . . 106.13(16) ?
    F1A C23A F2A . . 105.61(17) ?
    F3A C23A C11A . . 113.40(18) ?
    F1A C23A C11A . . 112.59(17) ?
    F2A C23A C11A . . 111.94(17) ?
    C20B O1B C21B . . 117.78(18) ?
    C7B N1B C6B . . 105.23(16) ?
    C1B N2B C7B . . 106.20(15) ?
    C1B N2B C14B . . 124.70(16) ?
    C7B N2B C14B . . 127.95(16) ?
    N2B C1B C2B . . 132.15(18) ?
    N2B C1B C6B . . 105.46(16) ?
    C2B C1B C6B . . 122.38(18) ?
    C3B C2B C1B . . 116.82(19) ?
    C3B C2B H2BA . . 121.6 ?
    C1B C2B H2BA . . 121.6 ?
    C2B C3B C4B . . 121.48(19) ?
    C2B C3B H3BA . . 119.3 ?
    C4B C3B H3BA . . 119.3 ?
    C5B C4B C3B . . 121.23(18) ?
    C5B C4B C20B . . 121.66(19) ?
    C3B C4B C20B . . 117.10(19) ?
    C4B C5B C6B . . 117.87(19) ?
    C4B C5B H5BA . . 121.1 ?
    C6B C5B H5BA . . 121.1 ?
    N1B C6B C5B . . 129.42(18) ?
    N1B C6B C1B . . 110.38(17) ?
    C5B C6B C1B . . 120.20(18) ?
    N1B C7B N2B . . 112.72(17) ?
    N1B C7B C8B . . 122.31(17) ?
    N2B C7B C8B . . 124.91(17) ?
    C13B C8B C9B . . 119.18(18) ?
    C13B C8B C7B . . 123.42(18) ?
    C9B C8B C7B . . 117.35(18) ?
    C10B C9B C8B . . 120.60(19) ?
    C10B C9B H9BA . . 119.7 ?
    C8B C9B H9BA . . 119.7 ?
    C9B C10B C11B . . 119.93(19) ?
    C9B C10B H10B . . 120.0 ?
    C11B C10B H10B . . 120.0 ?
    C10B C11B C12B . . 120.19(19) ?
    C10B C11B C23B . . 119.67(19) ?
    C12B C11B C23B . . 120.13(19) ?
    C13B C12B C11B . . 119.65(19) ?
    C13B C12B H12B . . 120.2 ?
    C11B C12B H12B . . 120.2 ?
    C12B C13B C8B . . 120.42(19) ?
    C12B C13B H13B . . 119.8 ?
    C8B C13B H13B . . 119.8 ?
    C19B C14B C15B . . 121.01(19) ?
    C19B C14B N2B . . 119.50(18) ?
    C15B C14B N2B . . 119.47(18) ?
    C16B C15B C14B . . 119.0(2) ?
    C16B C15B H15B . . 120.5 ?
    C14B C15B H15B . . 120.5 ?
    C15B C16B C17B . . 121.0(2) ?
    C15B C16B H16B . . 119.5 ?
    C17B C16B H16B . . 119.5 ?
    C18B C17B C16B . . 119.1(2) ?
    C18B C17B H17B . . 120.4 ?
    C16B C17B H17B . . 120.4 ?
    C17B C18B C19B . . 121.1(2) ?
    C17B C18B H18B . . 119.4 ?
    C19B C18B H18B . . 119.4 ?
    C14B C19B C18B . . 118.8(2) ?
    C14B C19B H19B . . 120.6 ?
    C18B C19B H19B . . 120.6 ?
    O2B C20B O1B . . 123.6(2) ?
    O2B C20B C4B . . 124.7(2) ?
    O1B C20B C4B . . 111.72(18) ?
    O1B C21B C22B . . 107.8(2) ?
    O1B C21B H21C . . 110.1 ?
    C22B C21B H21C . . 110.1 ?
    O1B C21B H21D . . 110.1 ?
    C22B C21B H21D . . 110.1 ?
    H21C C21B H21D . . 108.5 ?
    C21B C22B H22D . . 109.5 ?
    C21B C22B H22E . . 109.5 ?
    H22D C22B H22E . . 109.5 ?
    C21B C22B H22F . . 109.5 ?
    H22D C22B H22F . . 109.5 ?
    H22E C22B H22F . . 109.5 ?
    F2B C23B F1B . . 106.76(19) ?
    F2B C23B F3B . . 105.26(17) ?
    F1B C23B F3B . . 106.24(18) ?
    F2B C23B C11B . . 113.44(19) ?
    F1B C23B C11B . . 112.17(17) ?
    F3B C23B C11B . . 112.42(18) ?
loop_
    _geom_torsion_atom_site_label_1
    _geom_torsion_atom_site_label_2
    _geom_torsion_atom_site_label_3
    _geom_torsion_atom_site_label_4
    _geom_torsion_site_symmetry_1
    _geom_torsion_site_symmetry_2
    _geom_torsion_site_symmetry_3
    _geom_torsion_site_symmetry_4
    _geom_torsion
    _geom_torsion_publ_flag
    C7A N2A C1A C2A . . . . 178.8(2) ?
    C14A N2A C1A C2A . . . . -12.3(3) ?
    C7A N2A C1A C6A . . . . -1.3(2) ?
    C14A N2A C1A C6A . . . . 167.61(18) ?
    N2A C1A C2A C3A . . . . -179.5(2) ?
    C6A C1A C2A C3A . . . . 0.7(3) ?
    C1A C2A C3A C4A . . . . -0.8(3) ?
    C2A C3A C4A C5A . . . . 0.4(3) ?
    C2A C3A C4A C20A . . . . -177.97(19) ?
    C3A C4A C5A C6A . . . . 0.2(3) ?
    C20A C4A C5A C6A . . . . 178.52(19) ?
    C7A N1A C6A C5A . . . . -179.2(2) ?
    C7A N1A C6A C1A . . . . -0.7(2) ?
    C4A C5A C6A N1A . . . . 178.1(2) ?
    C4A C5A C6A C1A . . . . -0.4(3) ?
    N2A C1A C6A N1A . . . . 1.3(2) ?
    C2A C1A C6A N1A . . . . -178.83(18) ?
    N2A C1A C6A C5A . . . . -179.99(18) ?
    C2A C1A C6A C5A . . . . -0.1(3) ?
    C6A N1A C7A N2A . . . . -0.2(2) ?
    C6A N1A C7A C8A . . . . 177.40(18) ?
    C1A N2A C7A N1A . . . . 1.0(2) ?
    C14A N2A C7A N1A . . . . -167.28(18) ?
    C1A N2A C7A C8A . . . . -176.60(18) ?
    C14A N2A C7A C8A . . . . 15.1(3) ?
    N1A C7A C8A C13A . . . . -143.8(2) ?
    N2A C7A C8A C13A . . . . 33.6(3) ?
    N1A C7A C8A C9A . . . . 34.0(3) ?
    N2A C7A C8A C9A . . . . -148.65(19) ?
    C13A C8A C9A C10A . . . . -2.0(3) ?
    C7A C8A C9A C10A . . . . -179.83(18) ?
    C8A C9A C10A C11A . . . . 1.2(3) ?
    C9A C10A C11A C12A . . . . 0.7(3) ?
    C9A C10A C11A C23A . . . . -178.25(19) ?
    C10A C11A C12A C13A . . . . -1.6(3) ?
    C23A C11A C12A C13A . . . . 177.27(19) ?
    C11A C12A C13A C8A . . . . 0.7(3) ?
    C9A C8A C13A C12A . . . . 1.1(3) ?
    C7A C8A C13A C12A . . . . 178.79(18) ?
    C1A N2A C14A C19A . . . . 57.5(3) ?
    C7A N2A C14A C19A . . . . -136.2(2) ?
    C1A N2A C14A C15A . . . . -121.2(2) ?
    C7A N2A C14A C15A . . . . 45.1(3) ?
    C19A C14A C15A C16A . . . . 0.4(3) ?
    N2A C14A C15A C16A . . . . 179.07(17) ?
    C14A C15A C16A C17A . . . . -0.7(3) ?
    C15A C16A C17A C18A . . . . 0.0(3) ?
    C16A C17A C18A C19A . . . . 1.1(3) ?
    C17A C18A C19A C14A . . . . -1.3(3) ?
    C15A C14A C19A C18A . . . . 0.6(3) ?
    N2A C14A C19A C18A . . . . -178.09(17) ?
    C21A O1A C20A O2A . . . . -1.4(3) ?
    C21A O1A C20A C4A . . . . 179.94(18) ?
    C5A C4A C20A O2A . . . . 179.7(2) ?
    C3A C4A C20A O2A . . . . -2.0(3) ?
    C5A C4A C20A O1A . . . . -1.6(3) ?
    C3A C4A C20A O1A . . . . 176.72(18) ?
    C20A O1A C21A C22A . . . . -176.9(2) ?
    C12A C11A C23A F3A . . . . 12.5(3) ?
    C10A C11A C23A F3A . . . . -168.60(18) ?
    C12A C11A C23A F1A . . . . 133.6(2) ?
    C10A C11A C23A F1A . . . . -47.5(3) ?
    C12A C11A C23A F2A . . . . -107.6(2) ?
    C10A C11A C23A F2A . . . . 71.4(2) ?
    C7B N2B C1B C2B . . . . 179.8(2) ?
    C14B N2B C1B C2B . . . . 11.3(3) ?
    C7B N2B C1B C6B . . . . 0.8(2) ?
    C14B N2B C1B C6B . . . . -167.79(18) ?
    N2B C1B C2B C3B . . . . -179.3(2) ?
    C6B C1B C2B C3B . . . . -0.3(3) ?
    C1B C2B C3B C4B . . . . 0.3(3) ?
    C2B C3B C4B C5B . . . . -0.6(3) ?
    C2B C3B C4B C20B . . . . -179.96(19) ?
    C3B C4B C5B C6B . . . . 0.8(3) ?
    C20B C4B C5B C6B . . . . -179.85(19) ?
    C7B N1B C6B C5B . . . . 179.8(2) ?
    C7B N1B C6B C1B . . . . 0.5(2) ?
    C4B C5B C6B N1B . . . . 179.9(2) ?
    C4B C5B C6B C1B . . . . -0.8(3) ?
    N2B C1B C6B N1B . . . . -0.8(2) ?
    C2B C1B C6B N1B . . . . -179.96(18) ?
    N2B C1B C6B C5B . . . . 179.78(18) ?
    C2B C1B C6B C5B . . . . 0.6(3) ?
    C6B N1B C7B N2B . . . . 0.0(2) ?
    C6B N1B C7B C8B . . . . -177.55(18) ?
    C1B N2B C7B N1B . . . . -0.5(2) ?
    C14B N2B C7B N1B . . . . 167.55(18) ?
    C1B N2B C7B C8B . . . . 176.97(18) ?
    C14B N2B C7B C8B . . . . -15.0(3) ?
    N1B C7B C8B C13B . . . . 151.6(2) ?
    N2B C7B C8B C13B . . . . -25.7(3) ?
    N1B C7B C8B C9B . . . . -25.9(3) ?
    N2B C7B C8B C9B . . . . 156.83(19) ?
    C13B C8B C9B C10B . . . . 1.9(3) ?
    C7B C8B C9B C10B . . . . 179.48(19) ?
    C8B C9B C10B C11B . . . . -1.1(3) ?
    C9B C10B C11B C12B . . . . -0.4(3) ?
    C9B C10B C11B C23B . . . . 178.2(2) ?
    C10B C11B C12B C13B . . . . 1.0(3) ?
    C23B C11B C12B C13B . . . . -177.6(2) ?
    C11B C12B C13B C8B . . . . -0.2(3) ?
    C9B C8B C13B C12B . . . . -1.3(3) ?
    C7B C8B C13B C12B . . . . -178.71(19) ?
    C1B N2B C14B C19B . . . . -63.5(3) ?
    C7B N2B C14B C19B . . . . 130.5(2) ?
    C1B N2B C14B C15B . . . . 115.0(2) ?
    C7B N2B C14B C15B . . . . -51.0(3) ?
    C19B C14B C15B C16B . . . . -0.8(3) ?
    N2B C14B C15B C16B . . . . -179.30(17) ?
    C14B C15B C16B C17B . . . . 1.0(3) ?
    C15B C16B C17B C18B . . . . -0.4(3) ?
    C16B C17B C18B C19B . . . . -0.5(3) ?
    C15B C14B C19B C18B . . . . 0.0(3) ?
    N2B C14B C19B C18B . . . . 178.46(18) ?
    C17B C18B C19B C14B . . . . 0.7(3) ?
    C21B O1B C20B O2B . . . . -2.5(3) ?
    C21B O1B C20B C4B . . . . 177.3(2) ?
    C5B C4B C20B O2B . . . . 176.9(2) ?
    C3B C4B C20B O2B . . . . -3.8(3) ?
    C5B C4B C20B O1B . . . . -2.9(3) ?
    C3B C4B C20B O1B . . . . 176.40(18) ?
    C20B O1B C21B C22B . . . . 144.2(2) ?
    C10B C11B C23B F2B . . . . 161.60(19) ?
    C12B C11B C23B F2B . . . . -19.8(3) ?
    C10B C11B C23B F1B . . . . 40.5(3) ?
    C12B C11B C23B F1B . . . . -140.8(2) ?
    C10B C11B C23B F3B . . . . -79.1(2) ?
    C12B C11B C23B F3B . . . . 99.5(2) ?
loop_
    _geom_hbond_atom_site_label_D
    _geom_hbond_atom_site_label_H
    _geom_hbond_atom_site_label_A
    _geom_hbond_site_symmetry_A
    _geom_hbond_distance_DH
    _geom_hbond_distance_HA
    _geom_hbond_distance_DA
    _geom_hbond_angle_DHA
    _geom_hbond_publ_flag
    C22B H22D O2A . 0.98 2.43 3.250(3) 141 yes
    C17B H17B N1B 1_455 0.95 2.62 3.524(3) 159 yes
    C22A H22A O2B 1_655 0.98 2.43 3.250(3) 141 yes
_iucr_refine_instructions_details
;
TITL 5ixcf3_0m in P2(1)/c (100K)
CELL 0.71073   9.8548  25.0714  16.0566  90.000 107.023  90.000
ZERR    8.00   0.0002   0.0006   0.0004   0.000   0.001   0.000
LATT  1
SYMM -X, 0.5+Y, 0.5-Z
SFAC C H N O F
UNIT 184 136 16 16 24
TEMP -173.000
SIZE 0.279 0.371 0.428
L.S. 10
BOND $H
FMAP 2 1 60
PLAN 20
OMIT 0 2 0
OMIT 0 0 2
ACTA
CONF
WGHT    0.049700    1.160200
FVAR       0.13947
F1A   5    0.762969    1.018887    0.893366    11.00000    0.02447    0.02123 =
         0.07272   -0.00060    0.00974   -0.00500
F2A   5    0.559072    1.009490    0.799243    11.00000    0.03566    0.02934 =
         0.03988    0.00903    0.00651    0.00477
F3A   5    0.576006    1.012706    0.935644    11.00000    0.04760    0.02568 =
         0.04818   -0.00373    0.02304    0.00508
O1A   4    1.059234    0.558319    0.889802    11.00000    0.02851    0.02018 =
         0.03996    0.00101    0.01246    0.00426
O2A   4    0.891882    0.500847    0.903077    11.00000    0.03404    0.02205 =
         0.04375    0.00116    0.00732   -0.00015
N1A   3    0.823555    0.742262    0.884324    11.00000    0.01989    0.02031 =
         0.02492   -0.00087    0.00593   -0.00204
N2A   3    0.598281    0.728505    0.887112    11.00000    0.01544    0.01941 =
         0.02632    0.00113    0.00508   -0.00149
C1A   1    0.660769    0.678499    0.890853    11.00000    0.02114    0.02066 =
         0.02002   -0.00057    0.00309   -0.00257
C2A   1    0.609297    0.627215    0.896287    11.00000    0.01900    0.02436 =
         0.02634    0.00146    0.00389   -0.00402
AFIX  43
H2AA  2    0.514769    0.621247    0.897640    11.00000   -1.20000
AFIX   0
C3A   1    0.702293    0.585497    0.899608    11.00000    0.02516    0.02038 =
         0.02568    0.00208    0.00153   -0.00516
AFIX  43
H3AA  2    0.671121    0.550047    0.904107    11.00000   -1.20000
AFIX   0
C4A   1    0.841612    0.593987    0.896526    11.00000    0.02304    0.02251 =
         0.02448    0.00020    0.00304    0.00014
C5A   1    0.891459    0.645222    0.890474    11.00000    0.02097    0.02152 =
         0.02461   -0.00046    0.00488   -0.00197
AFIX  43
H5AA  2    0.985557    0.651017    0.888168    11.00000   -1.20000
AFIX   0
C6A   1    0.799467    0.688021    0.887868    11.00000    0.01976    0.02104 =
         0.02132   -0.00249    0.00380   -0.00364
C7A   1    0.703058    0.764993    0.884161    11.00000    0.01751    0.02463 =
         0.02025    0.00006    0.00427   -0.00351
C8A   1    0.683686    0.823351    0.884473    11.00000    0.01541    0.02189 =
         0.02015   -0.00227    0.00356   -0.00068
C9A   1    0.756635    0.855083    0.840150    11.00000    0.01852    0.02571 =
         0.02522   -0.00094    0.00749   -0.00043
AFIX  43
H9AA  2    0.816678    0.838889    0.810694    11.00000   -1.20000
AFIX   0
C10A  1    0.741671    0.910043    0.839036    11.00000    0.02294    0.02229 =
         0.02707    0.00175    0.00822   -0.00402
AFIX  43
H10A  2    0.790046    0.931397    0.807943    11.00000   -1.20000
AFIX   0
C11A  1    0.655931    0.933988    0.883373    11.00000    0.01851    0.01880 =
         0.02538   -0.00102    0.00197   -0.00156
C12A  1    0.586223    0.903024    0.929640    11.00000    0.01985    0.02684 =
         0.02494   -0.00462    0.00616   -0.00025
AFIX  43
H12A  2    0.529613    0.919471    0.961150    11.00000   -1.20000
AFIX   0
C13A  1    0.599568    0.847959    0.929674    11.00000    0.01926    0.02330 =
         0.02328    0.00048    0.00580   -0.00423
AFIX  43
H13A  2    0.550914    0.826764    0.960807    11.00000   -1.20000
AFIX   0
C14A  1    0.449440    0.737326    0.871881    11.00000    0.01581    0.01969 =
         0.02267   -0.00364    0.00389   -0.00229
C15A  1    0.373603    0.767593    0.801136    11.00000    0.02436    0.02048 =
         0.02273   -0.00207    0.00639   -0.00199
AFIX  43
H15A  2    0.420278    0.783045    0.762959    11.00000   -1.20000
AFIX   0
C16A  1    0.229083    0.775070    0.786697    11.00000    0.02235    0.01996 =
         0.02935   -0.00294    0.00231    0.00224
AFIX  43
H16A  2    0.176958    0.796076    0.738744    11.00000   -1.20000
AFIX   0
C17A  1    0.160268    0.752245    0.841418    11.00000    0.01926    0.02469 =
         0.03588   -0.01015    0.00842   -0.00186
AFIX  43
H17A  2    0.061276    0.757545    0.831183    11.00000   -1.20000
AFIX   0
C18A  1    0.236112    0.721676    0.911092    11.00000    0.02340    0.02487 =
         0.03081   -0.00510    0.01164   -0.00759
AFIX  43
H18A  2    0.188612    0.705463    0.948193    11.00000   -1.20000
AFIX   0
C19A  1    0.380951    0.714475    0.927288    11.00000    0.02263    0.02325 =
         0.02313   -0.00210    0.00500   -0.00510
AFIX  43
H19A  2    0.433029    0.694035    0.975989    11.00000   -1.20000
AFIX   0
C20A  1    0.931241    0.546105    0.897527    11.00000    0.02518    0.02299 =
         0.02678    0.00110    0.00271   -0.00103
C21A  1    1.153599    0.513738    0.890288    11.00000    0.03575    0.02082 =
         0.04467    0.00021    0.01535    0.00657
AFIX  23
H21A  2    1.112568    0.490271    0.839568    11.00000   -1.20000
H21B  2    1.167884    0.492474    0.944127    11.00000   -1.20000
AFIX   0
C22A  1    1.290060    0.536136    0.886061    11.00000    0.06124    0.03212 =
         0.12825    0.00977    0.06166    0.01018
AFIX 137
H22A  2    1.357156    0.507060    0.887471    11.00000   -1.50000
H22B  2    1.328688    0.559789    0.935982    11.00000   -1.50000
H22C  2    1.274871    0.556421    0.831926    11.00000   -1.50000
AFIX   0
C23A  1    0.638777    0.993212    0.878709    11.00000    0.02037    0.02528 =
         0.03299   -0.00145    0.00718    0.00049
F1B   5    0.261125   -0.105760    0.847240    11.00000    0.02830    0.02475 =
         0.12536   -0.01061    0.02143    0.00515
F2B   5    0.090256   -0.104889    0.904423    11.00000    0.06393    0.02451 =
         0.05544    0.00701    0.02141   -0.00103
F3B   5    0.046045   -0.097784    0.767034    11.00000    0.05006    0.03020 =
         0.04825   -0.01218    0.00252   -0.00891
O1B   4    0.531462    0.353015    0.862973    11.00000    0.02660    0.02498 =
         0.07908    0.01657    0.01594   -0.00377
O2B   4    0.367517    0.410523    0.879211    11.00000    0.05926    0.02118 =
         0.05924   -0.00413    0.03100   -0.00636
N1B   3    0.299355    0.169347    0.855064    11.00000    0.02101    0.02032 =
         0.02509    0.00166    0.00697    0.00120
N2B   3    0.086263    0.181628    0.878192    11.00000    0.01637    0.01965 =
         0.02352   -0.00130    0.00557    0.00079
C1B   1    0.146094    0.231843    0.880286    11.00000    0.01816    0.02031 =
         0.01975   -0.00031    0.00297    0.00008
C2B   1    0.097504    0.282622    0.892649    11.00000    0.02025    0.02444 =
         0.02261   -0.00074    0.00266    0.00157
AFIX  43
H2BA  2    0.008015    0.287838    0.902572    11.00000   -1.20000
AFIX   0
C3B   1    0.185476    0.324865    0.889785    11.00000    0.02929    0.01851 =
         0.02310   -0.00090    0.00214    0.00214
AFIX  43
H3BA  2    0.156230    0.360049    0.898240    11.00000   -1.20000
AFIX   0
C4B   1    0.318290    0.317025    0.874548    11.00000    0.02559    0.02200 =
         0.01952    0.00162    0.00230   -0.00352
C5B   1    0.365816    0.266394    0.862680    11.00000    0.02087    0.02397 =
         0.02330    0.00397    0.00624   -0.00082
AFIX  43
H5BA  2    0.455644    0.261200    0.853214    11.00000   -1.20000
AFIX   0
C6B   1    0.277751    0.223386    0.865071    11.00000    0.02102    0.02186 =
         0.02052    0.00110    0.00523    0.00244
C7B   1    0.184518    0.145689    0.863161    11.00000    0.01680    0.02328 =
         0.01980    0.00038    0.00531    0.00188
C8B   1    0.167922    0.087389    0.860054    11.00000    0.01604    0.02083 =
         0.02128   -0.00089    0.00253    0.00114
C9B   1    0.244027    0.058663    0.814166    11.00000    0.02044    0.02540 =
         0.02695   -0.00207    0.00850   -0.00062
AFIX  43
H9BA  2    0.302850    0.077057    0.786214    11.00000   -1.20000
AFIX   0
C10B  1    0.234633    0.003942    0.809044    11.00000    0.02121    0.02762 =
         0.03205   -0.00520    0.00994    0.00258
AFIX  43
H10B  2    0.285554   -0.015248    0.776844    11.00000   -1.20000
AFIX   0
C11B  1    0.150647   -0.023207    0.850987    11.00000    0.01763    0.02151 =
         0.02986   -0.00091   -0.00003    0.00094
C12B  1    0.076736    0.004705    0.898589    11.00000    0.01973    0.02247 =
         0.03096    0.00312    0.00811    0.00071
AFIX  43
H12B  2    0.020498   -0.013919    0.928052    11.00000   -1.20000
AFIX   0
C13B  1    0.085494    0.059931    0.902871    11.00000    0.02032    0.02180 =
         0.02755   -0.00105    0.00892    0.00195
AFIX  43
H13B  2    0.034849    0.079100    0.935261    11.00000   -1.20000
AFIX   0
C14B  1   -0.059343    0.171709    0.874402    11.00000    0.01485    0.01679 =
         0.02771    0.00106    0.00560    0.00025
C15B  1   -0.148913    0.147300    0.801404    11.00000    0.02298    0.01996 =
         0.02387    0.00116    0.00535    0.00100
AFIX  43
H15B  2   -0.114624    0.136783    0.754405    11.00000   -1.20000
AFIX   0
C16B  1   -0.288886    0.138495    0.798047    11.00000    0.01908    0.02028 =
         0.03301    0.00012    0.00039    0.00059
AFIX  43
H16B  2   -0.350569    0.121259    0.748678    11.00000   -1.20000
AFIX   0
C17B  1   -0.340492    0.154421    0.865549    11.00000    0.01674    0.02180 =
         0.04581   -0.00088    0.00903    0.00046
AFIX  43
H17B  2   -0.436982    0.148411    0.862565    11.00000   -1.20000
AFIX   0
C18B  1   -0.250090    0.179105    0.937128    11.00000    0.02682    0.02753 =
         0.04148   -0.00531    0.01763    0.00169
AFIX  43
H18B  2   -0.285188    0.190360    0.983428    11.00000   -1.20000
AFIX   0
C19B  1   -0.108546    0.187809    0.942735    11.00000    0.02081    0.02706 =
         0.02994   -0.00554    0.00810   -0.00080
AFIX  43
H19B  2   -0.046630    0.204515    0.992588    11.00000   -1.20000
AFIX   0
C20B  1    0.405273    0.365542    0.872815    11.00000    0.03441    0.02534 =
         0.02272    0.00369    0.00399   -0.00379
C21B  1    0.625406    0.396609    0.856255    11.00000    0.03869    0.03416 =
         0.08589    0.02439    0.01401   -0.01193
AFIX  23
H21C  2    0.601704    0.429089    0.884184    11.00000   -1.20000
H21D  2    0.614595    0.404694    0.794296    11.00000   -1.20000
AFIX   0
C22B  1    0.771489    0.379961    0.900276    11.00000    0.04086    0.02993 =
         0.06479   -0.00554    0.01788   -0.01328
AFIX 137
H22D  2    0.837753    0.406204    0.889077    11.00000   -1.50000
H22E  2    0.789231    0.345051    0.878059    11.00000   -1.50000
H22F  2    0.785106    0.377504    0.963109    11.00000   -1.50000
AFIX   0
C23B  1    0.137552   -0.082400    0.843030    11.00000    0.02334    0.02369 =
         0.04463   -0.00247    0.00902   -0.00152
HKLF 4
REM  5ixcf3_0m in P2(1)/c (100K)
REM R1 =  0.0618 for   5999 Fo > 4sig(Fo)  and  0.1340 for all  10921 data
REM    543 parameters refined using      0 restraints
END
WGHT      0.0497      1.1885
REM Highest difference peak  0.296,  deepest hole -0.346,  1-sigma level  0.063
Q1    1   0.1830 -0.1039  0.9054  11.00000  0.05    0.30
Q2    1   0.7829  0.5994  0.9178  11.00000  0.05    0.28
Q3    1   0.3564  0.3394  0.8649  11.00000  0.05    0.28
Q4    1   0.8591  0.6188  0.9009  11.00000  0.05    0.26
Q5    1   1.0368  0.5611  0.8226  11.00000  0.05    0.25
Q6    1   0.1416 -0.0991  0.7559  11.00000  0.05    0.24
Q7    1   0.6060  0.9996  1.0192  11.00000  0.05    0.24
Q8    1   0.6748  0.9582  0.8955  11.00000  0.05    0.23
Q9    1  -0.2129  0.1374  0.8180  11.00000  0.05    0.23
Q10   1   1.3223  0.5782  0.8854  11.00000  0.05    0.22
Q11   1   0.6528  0.8799  0.9575  11.00000  0.05    0.22
Q12   1   0.9364  0.5012  0.9592  11.00000  0.05    0.21
Q13   1   0.3970  0.7421  0.8312  11.00000  0.05    0.21
Q14   1   0.7418  0.6833  0.8969  11.00000  0.05    0.21
Q15   1   0.0222  0.1787  0.8165  11.00000  0.05    0.20
Q16   1   0.5727  0.4306  0.8374  11.00000  0.05    0.20
Q17   1   0.2076  0.2355  0.8544  11.00000  0.05    0.20
Q18   1   0.0063  0.1788  0.8751  11.00000  0.05    0.20
Q19   1   0.6399  0.4230  0.9508  11.00000  0.05    0.20
Q20   1   0.3825  0.6821  0.8188  11.00000  0.05    0.20
;
