# Supplementary material for: Ethyl 1-phenyl-2-[4-(trifluoro­meth­yl)phen­yl]-1H-benzimidazole-5-carboxyl­ate
Source: Acta Crystallogr Sect E Struct Rep Online. 2012 May 23;68(Pt 6):o1864–5. doi: 10.1107/S1600536812022210 (PMC3379430; doi:10.1107/S1600536812022210)
Supplement: Supplementary file 2 [file e-68-o1864-Isup2.hkl]

# 
# h,k,l, Fc-squared, Fo-squared, sigma(Fo-squared) and status flag 
# 
data_I
_shelx_title ' 5ixcf3_0m in P2(1)/c (100K)' 
_shelx_refln_list_code          4 
_shelx_F_calc_maximum      741.13 
_exptl_crystal_F_000      1696.00 
_reflns_d_resolution_high  0.7112 
 
loop_ 
 _symmetry_equiv_pos_as_xyz 
 'x, y, z' 
 '-x, y+1/2, -z+1/2' 
 '-x, -y, -z' 
 'x, -y-1/2, z-1/2' 
 
_cell_length_a     9.8548 
_cell_length_b    25.0714 
_cell_length_c    16.0566 
_cell_angle_alpha  90.000 
_cell_angle_beta  107.023 
_cell_angle_gamma  90.000 
 
_shelx_F_squared_multiplier     1.000 
 
loop_ 
 _refln_index_h 
 _refln_index_k 
 _refln_index_l 
 _refln_F_squared_calc 
 _refln_F_squared_meas 
 _refln_F_squared_sigma 
 _refln_observed_status 
   2   0   0    53885.12    53327.28   1363.53 o 
   3   0   0        0.83      -10.22     10.22 o 
   4   0   0    13629.75    14472.69    305.89 o 
   5   0   0      111.05      147.57     25.14 o 
   6   0   0     8403.35     7883.65    144.86 o 
   7   0   0       36.77       44.31     26.51 o 
   8   0   0        2.79       13.76     26.61 o 
   9   0   0      624.43      582.79     67.39 o 
  10   0   0      530.53      586.83     72.17 o 
  11   0   0       17.78       -9.84     42.04 o 
  12   0   0      489.54      438.30    112.33 o 
  13   0   0      846.73     1228.24    177.92 o 
   1   1   0    13327.06    13180.70    144.52 o 
   2   1   0     3625.75     4705.76     77.98 o 
   3   1   0        1.93       -0.31      5.27 o 
   4   1   0       74.37      137.78     40.28 o 
   5   1   0     6803.09     7119.05     90.52 o 
   6   1   0       33.27       42.14     15.31 o 
   7   1   0      129.66       77.77     21.84 o 
   8   1   0      512.37      419.69     38.51 o 
   9   1   0     3902.93     3157.44     89.81 o 
  10   1   0       44.16       27.52     23.72 o 
  11   1   0      231.79      190.41     36.25 o 
  12   1   0       58.26       89.25     41.69 o 
  13   1   0      559.76      547.07     92.25 o 
   1   2   0     4714.94     4401.01     35.46 o 
   2   2   0     5436.56     5319.18     46.11 o 
   3   2   0       25.05       49.50      7.33 o 
   4   2   0      293.12      434.90     33.91 o 
   5   2   0      296.58      306.36     15.21 o 
   6   2   0     2806.88     2713.42     51.33 o 
   7   2   0        1.25        4.26     17.06 o 
   8   2   0       21.75        0.08     20.44 o 
   9   2   0       96.01       80.49     28.36 o 
  10   2   0     1024.71     1033.58     58.25 o 
  11   2   0       75.80       92.73     31.28 o 
  12   2   0      227.81      212.54     63.11 o 
  13   2   0        6.63      -33.97     92.10 o 
   1   3   0      243.10      204.65      6.15 o 
   2   3   0     5338.46     5366.51     45.28 o 
   3   3   0       65.52       69.67      5.92 o 
   4   3   0     4318.72     4411.85     57.09 o 
   5   3   0      440.39      446.52     14.59 o 
   6   3   0      914.93      976.93     20.74 o 
   7   3   0      332.41      351.16     32.76 o 
   8   3   0      293.75      270.66     33.02 o 
   9   3   0       24.93       19.05     22.98 o 
  10   3   0        0.76       21.84     23.59 o 
  11   3   0      205.59      226.24     44.99 o 
  12   3   0        1.80       28.37     48.36 o 
  13   3   0      195.55      144.45     62.95 o 
   0   4   0      849.59      862.74     16.53 o 
   1   4   0        0.22        1.18      4.14 o 
   2   4   0       53.92       60.68      6.07 o 
   3   4   0     3222.69     3273.42     35.69 o 
   4   4   0      602.19      571.15     14.45 o 
   5   4   0      679.52      717.92     18.27 o 
   6   4   0      306.52      333.83     14.61 o 
   7   4   0       38.54       35.07     15.21 o 
   8   4   0        2.64       -3.42     19.52 o 
   9   4   0      400.88      352.69     39.20 o 
  10   4   0      307.83      320.27     51.37 o 
  11   4   0       69.23       58.30     28.62 o 
  12   4   0       22.54      -29.69     47.82 o 
  13   4   0      281.94      281.23     72.17 o 
   1   5   0      324.56      316.70      9.14 o 
   2   5   0      316.31      329.28      8.81 o 
   3   5   0      209.85      222.47      9.74 o 
   4   5   0     3295.97     3420.15     40.67 o 
   5   5   0       58.86       44.26      8.14 o 
   6   5   0      518.50      553.31     18.34 o 
   7   5   0       26.33       20.35     12.66 o 
   8   5   0      148.12      215.15     31.75 o 
   9   5   0      233.69      218.39     33.60 o 
  10   5   0      526.17      513.06     60.32 o 
  11   5   0       86.74      102.68     33.53 o 
  12   5   0       78.35      104.20     55.63 o 
  13   5   0       25.98      -14.80     56.11 o 
   0   6   0     1629.25     1674.35     91.66 o 
   1   6   0      406.99      375.40     16.20 o 
   2   6   0       21.29        6.09      4.88 o 
   3   6   0     1324.24     1241.06     20.98 o 
   4   6   0      215.15      227.85     10.21 o 
   5   6   0     1086.69     1116.50     19.78 o 
   6   6   0      198.82      196.47     14.81 o 
   7   6   0       99.48      112.81     15.56 o 
   8   6   0      592.89      520.37     42.10 o 
   9   6   0     2545.40     2171.19     74.05 o 
  10   6   0      271.51      258.80     36.99 o 
  11   6   0      108.91       98.12     31.10 o 
  12   6   0       25.68       27.08     45.39 o 
  13   6   0       18.04       69.85     54.87 o 
   1   7   0      293.26      271.53     10.91 o 
   2   7   0     1546.88     1266.89     17.15 o 
   3   7   0      178.56      201.24     10.67 o 
   4   7   0     6590.59     6859.26     66.18 o 
   5   7   0      217.73      228.90     11.26 o 
   6   7   0      360.14      378.73     17.67 o 
   7   7   0      129.02      117.96     17.44 o 
   8   7   0     2669.94     2451.84     76.24 o 
   9   7   0      202.26      219.34     33.70 o 
  10   7   0        7.81       43.28     25.43 o 
  11   7   0       35.27       96.53     30.83 o 
  12   7   0       24.96       19.72     48.76 o 
   0   8   0    22194.96    23183.94    250.56 o 
   1   8   0     7983.17     7948.66     72.94 o 
   2   8   0      135.92      153.77      8.17 o 
   3   8   0     8856.15     9113.85     81.18 o 
   4   8   0      738.54      788.88     15.55 o 
   5   8   0     4718.27     4829.39     56.88 o 
   6   8   0     1043.58     1049.15     21.37 o 
   7   8   0     1665.41     1485.61     35.46 o 
   8   8   0     1276.70     1165.72     60.76 o 
   9   8   0      120.15      132.33     30.14 o 
  10   8   0      110.20      110.36     29.67 o 
  11   8   0       30.28       25.89     27.00 o 
  12   8   0       73.87       70.37     49.28 o 
   1   9   0     9958.53    10401.38     93.16 o 
   2   9   0     3045.44     3026.06     31.57 o 
   3   9   0     2264.81     2331.04     28.30 o 
   4   9   0      779.73      791.00     16.67 o 
   5   9   0       65.54       69.36      7.31 o 
   6   9   0     1901.25     1950.01     32.38 o 
   7   9   0     2713.84     2541.59     51.25 o 
   8   9   0      130.06       98.42     31.30 o 
   9   9   0        3.96       -5.42     15.31 o 
  10   9   0       17.03        1.95     28.71 o 
  11   9   0      436.79      414.16     55.47 o 
  12   9   0        5.09      -23.68     43.22 o 
   0  10   0     6671.63     6719.78     87.20 o 
   1  10   0      606.44      671.99     16.20 o 
   2  10   0        2.59        4.39      7.15 o 
   3  10   0       89.35       78.29      9.68 o 
   4  10   0      232.64      275.34     12.70 o 
   5  10   0       28.15       28.89      6.84 o 
   6  10   0     2272.71     2205.35     33.63 o 
   7  10   0        0.64      -10.71     10.71 o 
   8  10   0      507.71      511.84     49.24 o 
   9  10   0      263.71      207.27     38.94 o 
  10  10   0        0.07       24.68     17.55 o 
  11  10   0        0.56       38.29     31.88 o 
  12  10   0        9.01       59.49     58.76 o 
   1  11   0    24183.11    25730.04    212.92 o 
   2  11   0       73.39       75.17      7.47 o 
   3  11   0     1641.58     1685.61     23.98 o 
   4  11   0      117.75      126.19      9.23 o 
   5  11   0      479.69      463.60     14.82 o 
   6  11   0        1.29        4.98      8.30 o 
   7  11   0      675.15      648.03     29.92 o 
   8  11   0       43.55       12.77     27.10 o 
   9  11   0       12.24       26.46     29.18 o 
  10  11   0       22.92       54.89     29.47 o 
  11  11   0        5.43       22.54     18.85 o 
  12  11   0        8.64      -26.92     70.06 o 
   0  12   0    35904.14    40814.66    459.67 o 
   1  12   0        7.17       34.51     11.37 o 
   2  12   0      329.58      509.55     23.98 o 
   3  12   0      308.97      343.65     12.86 o 
   4  12   0     1870.72     1940.01     28.23 o 
   5  12   0       84.69       92.07      9.24 o 
   6  12   0     1393.67     1291.26     26.73 o 
   7  12   0      439.43      429.49     27.20 o 
   8  12   0      783.46      807.81     58.30 o 
   9  12   0        1.88       40.66     29.27 o 
  10  12   0      432.47      542.61     88.45 o 
  11  12   0       23.65      114.95     58.53 o 
  12  12   0       81.70       19.52     32.36 o 
   1  13   0       59.64       37.66      7.91 o 
   2  13   0     1815.65     1934.99     28.77 o 
   3  13   0     2548.19     2602.90     32.45 o 
   4  13   0      316.30      337.06     13.70 o 
   5  13   0     3165.55     3029.64     38.57 o 
   6  13   0        0.68       18.46     12.58 o 
   7  13   0     2403.29     2236.44     63.59 o 
   8  13   0        2.97       27.95     28.89 o 
   9  13   0      432.57      496.60     53.07 o 
  10  13   0       62.71       59.83     78.99 o 
  11  13   0      300.70      359.08     65.97 o 
  12  13   0       18.96       47.88     79.90 o 
   0  14   0      665.41      704.69     26.13 o 
   1  14   0     1756.49     1787.97     29.48 o 
   2  14   0     1042.14     1075.66     21.91 o 
   3  14   0      925.80      921.01     19.37 o 
   4  14   0      372.84      393.84     14.78 o 
   5  14   0      291.19      340.37     14.70 o 
   6  14   0      558.81      548.26     20.55 o 
   7  14   0        0.41       16.31     14.43 o 
   8  14   0     1145.52     1050.84     94.95 o 
   9  14   0      285.61      367.17     60.33 o 
  10  14   0        3.09       53.38     40.69 o 
  11  14   0        0.16      -56.15     56.15 o 
  12  14   0       30.27       19.28     73.23 o 
   1  15   0      340.22      446.48     15.79 o 
   2  15   0      564.99      554.81     17.57 o 
   3  15   0       75.42       60.82      9.43 o 
   4  15   0     1072.43     1056.66     21.34 o 
   5  15   0       62.48       69.12      9.67 o 
   6  15   0       12.91       23.94     13.42 o 
   7  15   0     1224.64     1231.60     46.00 o 
   8  15   0      318.93      290.93     56.49 o 
   9  15   0        0.00       57.62     41.49 o 
  10  15   0      252.64      297.20     75.76 o 
  11  15   0       32.06       21.10     69.07 o 
   0  16   0      176.07      170.29     17.45 o 
   1  16   0      456.90      479.71     17.64 o 
   2  16   0      298.71      315.30     15.45 o 
   3  16   0      136.14      135.84     11.90 o 
   4  16   0       91.92       92.47     10.99 o 
   5  16   0      282.76      327.87     16.74 o 
   6  16   0       31.29       79.49     19.60 o 
   7  16   0     1034.27      954.05     61.71 o 
   8  16   0      666.04      694.93     49.71 o 
   9  16   0      767.94      804.00     83.58 o 
  10  16   0       35.64       51.30     43.07 o 
  11  16   0       62.22      113.74     79.09 o 
   1  17   0      100.12       97.55     10.84 o 
   2  17   0       54.81       35.92      8.87 o 
   3  17   0      157.45      165.48     18.23 o 
   4  17   0     2031.93     2009.89     34.00 o 
   5  17   0        0.98        0.50      9.66 o 
   6  17   0     2410.76     2251.52     63.46 o 
   7  17   0        2.58       58.14     19.40 o 
   8  17   0      927.92      907.50     55.48 o 
   9  17   0       45.57       83.42     42.67 o 
  10  17   0       65.00      204.81     54.35 o 
  11  17   0        4.81        8.89     64.13 o 
   0  18   0     1832.64     1840.18     52.92 o 
   1  18   0      189.44      187.79     13.65 o 
   2  18   0      257.25      256.92     16.72 o 
   3  18   0     2343.19     2390.07     37.68 o 
   4  18   0       50.45       67.33     16.22 o 
   5  18   0      374.80      369.28     24.82 o 
   6  18   0     2951.65     2785.34    111.50 o 
   7  18   0     2122.23     2058.13     62.35 o 
   8  18   0        9.12       44.88     25.63 o 
   9  18   0      138.59      105.50     45.24 o 
  10  18   0       29.05      119.30     48.99 o 
  11  18   0        0.67       12.08     69.94 o 
   1  19   0      365.28      400.74     18.75 o 
   2  19   0      139.02       83.15     13.28 o 
   3  19   0       58.42       67.39     11.90 o 
   4  19   0     3296.95     3311.53     50.98 o 
   5  19   0     1231.99     1231.83     35.53 o 
   6  19   0     1113.37     1120.85     47.23 o 
   7  19   0      411.10      457.46     36.53 o 
   8  19   0       13.85       31.50     26.20 o 
   9  19   0       11.84       32.93     43.52 o 
  10  19   0       69.19       68.07     68.28 o 
  11  19   0      297.07      201.21     93.11 o 
   0  20   0      359.60      415.28     32.55 o 
   1  20   0      863.89      876.03     26.44 o 
   2  20   0     2308.46     2113.43     38.80 o 
   3  20   0      675.34      669.91     24.45 o 
   4  20   0      133.57      148.52     17.59 o 
   5  20   0       12.65       29.85     13.14 o 
   6  20   0       93.87       72.28     22.93 o 
   7  20   0       10.81       18.79     24.60 o 
   8  20   0       14.74       52.80     24.58 o 
   9  20   0       15.37       69.71     81.58 o 
  10  20   0       80.68      149.79     82.50 o 
   1  21   0     3515.26     3571.03     60.38 o 
   2  21   0      558.19      524.37     26.03 o 
   3  21   0     1445.53     1435.62     37.69 o 
   4  21   0        6.49       18.90     12.59 o 
   5  21   0       77.81       78.72     21.95 o 
   6  21   0      286.54      332.12     36.38 o 
   7  21   0      581.25      592.20     93.81 o 
   8  21   0      465.48      517.97     52.31 o 
   9  21   0      149.75      227.17    142.20 o 
  10  21   0       66.06       53.96     70.29 o 
   0  22   0     9187.06     8635.79    149.50 o 
   1  22   0        1.83       16.74     12.43 o 
   2  22   0      115.65      125.28     16.82 o 
   3  22   0      247.89      233.90     22.79 o 
   4  22   0      248.43      232.23     32.87 o 
   5  22   0      156.05      178.15     18.74 o 
   6  22   0      273.07      291.63     40.93 o 
   7  22   0        0.01       33.11     26.16 o 
   8  22   0       21.57       54.09     30.68 o 
   9  22   0       28.14      102.53     67.19 o 
  10  22   0      205.40      252.04     93.09 o 
   1  23   0      688.89      502.01     26.88 o 
   2  23   0       38.14       25.79     16.94 o 
   3  23   0       23.17       64.79     16.57 o 
   4  23   0       28.55       13.34     23.71 o 
   5  23   0      845.92      721.57     35.45 o 
   6  23   0       56.38       67.24     28.41 o 
   7  23   0       82.55       86.14     32.09 o 
   8  23   0        2.77       29.08     32.16 o 
   9  23   0      106.57       25.14     60.24 o 
  10  23   0        3.58       26.80     65.30 o 
   0  24   0     4654.32     4367.75     98.10 o 
   1  24   0        1.02      -12.15     12.15 o 
   2  24   0      115.76      105.37     21.36 o 
   3  24   0       58.92       43.87     19.58 o 
   4  24   0        0.73       17.97     22.22 o 
   5  24   0        5.38        9.51     34.39 o 
   6  24   0      360.84      465.52     51.26 o 
   7  24   0       56.09       79.01     39.00 o 
   8  24   0      176.29      152.62     38.72 o 
   9  24   0      100.83       89.09     71.57 o 
   1  25   0      498.94      513.21     41.23 o 
   2  25   0        1.99       13.86     15.96 o 
   3  25   0      123.19      138.50     24.85 o 
   4  25   0      243.25      319.57     67.30 o 
   5  25   0       10.99       19.33     29.79 o 
   6  25   0       41.53       64.04     37.52 o 
   7  25   0       40.75       16.11     28.50 o 
   8  25   0      136.22       92.26     53.19 o 
   9  25   0       61.35       28.27     61.83 o 
   0  26   0      515.15      470.84     70.50 o 
   1  26   0      233.05      346.16     43.38 o 
   2  26   0        0.31       25.70     24.17 o 
   3  26   0       31.72       18.28     23.35 o 
   4  26   0       59.44       59.46     38.14 o 
   5  26   0       30.80       -6.94     71.70 o 
   6  26   0       27.60       32.95     36.25 o 
   7  26   0       17.01       59.90     39.86 o 
   8  26   0      258.82      351.54     73.71 o 
   1  27   0       91.15      110.94     42.67 o 
   2  27   0       61.30      110.50     29.83 o 
   3  27   0        1.72       43.92     20.37 o 
   4  27   0      425.16      462.80     53.97 o 
   5  27   0       71.35       -2.53    113.13 o 
   6  27   0      115.63      103.81     43.75 o 
   7  27   0      129.32      129.29     50.18 o 
   8  27   0      727.56      812.17    107.24 o 
   0  28   0       80.66      147.71     49.33 o 
   1  28   0      303.57      296.96     48.47 o 
   2  28   0       15.96       21.26     23.39 o 
   3  28   0        0.25       22.89     12.17 o 
   4  28   0       11.21        1.12     23.48 o 
   5  28   0      913.92      927.02     89.68 o 
   6  28   0        9.93      -18.02     81.03 o 
   7  28   0      113.69      253.42     63.00 o 
   8  28   0       22.72       32.26     46.44 o 
   1  29   0      127.01      141.58     40.82 o 
   2  29   0      447.17      557.24     70.13 o 
   3  29   0        0.68       21.09     15.39 o 
   4  29   0      770.68     1017.14    126.23 o 
   5  29   0       51.29       -5.80     45.45 o 
   6  29   0      231.34      366.83     73.99 o 
   7  29   0      115.53      174.49     58.37 o 
   0  30   0      234.31      302.40     65.83 o 
   1  30   0       81.46       78.21     29.23 o 
   2  30   0      250.11      222.37     41.75 o 
   3  30   0      543.46      429.05     75.54 o 
   4  30   0       14.31       66.10     28.99 o 
   5  30   0        1.12        2.12     37.64 o 
   6  30   0       46.29       70.42     47.69 o 
   1  31   0       29.74       -9.21     50.82 o 
   2  31   0       33.12       79.65     41.79 o 
   3  31   0       32.42       42.87     50.71 o 
   4  31   0       10.68       12.85     25.82 o 
   5  31   0      190.97      266.46     65.08 o 
   6  31   0       35.23       54.85     47.69 o 
   0  32   0        0.35        6.20     35.95 o 
   1  32   0       81.85      157.70     43.77 o 
   2  32   0        0.01       -1.21     25.37 o 
   3  32   0        3.55      -13.17     26.80 o 
   4  32   0       48.98      114.09     33.97 o 
   5  32   0       17.29        8.35     40.32 o 
   1  33   0       72.62       60.50     50.59 o 
   2  33   0        1.61        3.08     52.48 o 
   3  33   0      104.90      144.24     51.21 o 
   4  33   0       25.74       17.36     38.10 o 
   0  34   0      867.33     1211.10    108.34 o 
   1  34   0        6.20       74.29     43.32 o 
   2  34   0       44.28      123.15     47.36 o 
   3  34   0        0.01       51.64     32.59 o 
   1  35   0     1067.96     1301.46    117.09 o 
 -13   1   1       71.76       29.39     57.92 o 
 -12   1   1      902.21      773.32     65.13 o 
 -11   1   1       68.61       97.15     30.31 o 
 -10   1   1        6.54       45.29     25.81 o 
  -9   1   1      143.88      104.02     28.11 o 
  -8   1   1       24.90        0.82     18.77 o 
  -7   1   1      327.87      329.63     31.52 o 
  -6   1   1     2318.17     2304.06     46.35 o 
  -5   1   1        0.36      -10.95     10.95 o 
  -4   1   1       10.48       28.54      6.65 o 
  -3   1   1       65.62       61.33      5.24 o 
  -2   1   1    36691.71    37060.31    318.73 o 
  -1   1   1     1173.49     1159.17     11.49 o 
   1   1   1      437.57      416.29     13.46 o 
   2   1   1    19180.54    18398.69    227.07 o 
   3   1   1        1.97        2.70      7.11 o 
   4   1   1     3864.88     3702.66     54.69 o 
   5   1   1       83.80       89.52      9.57 o 
   6   1   1     2083.49     2184.23     45.76 o 
   7   1   1        0.16        9.92     16.13 o 
   8   1   1        3.09        3.12     18.36 o 
   9   1   1      100.22       68.01     32.41 o 
  10   1   1      830.00      821.61     58.65 o 
  11   1   1       55.34       95.59     30.45 o 
  12   1   1      167.06      198.93     64.68 o 
  13   1   1       20.55      -40.15     85.50 o 
 -13   2   1       68.41      105.71     59.37 o 
 -12   2   1       37.06       69.93     33.25 o 
 -11   2   1       41.31       64.51     27.86 o 
 -10   2   1       26.73       -0.73     26.29 o 
  -9   2   1      173.11      190.65     32.15 o 
  -8   2   1      970.02      908.34     47.62 o 
  -7   2   1      708.92      672.10     38.58 o 
  -6   2   1      693.43      668.47     25.95 o 
  -5   2   1        2.44       -3.87     18.64 o 
  -4   2   1     3415.87     3375.24     37.99 o 
  -3   2   1     3091.68     2782.18     32.61 o 
  -2   2   1     6039.48     7541.86    320.88 o 
  -1   2   1     1139.88      968.47     14.93 o 
   0   2   1       12.04        0.07      3.52 o 
   1   2   1    12547.54    12383.88    116.14 o 
   2   2   1      405.63      377.38     23.61 o 
   3   2   1      193.41      142.51      9.21 o 
   4   2   1       86.29       83.97     11.11 o 
   5   2   1     3673.71     3683.41     52.70 o 
   6   2   1      136.17      160.74     16.18 o 
   7   2   1        1.89       -7.07     16.45 o 
   8   2   1      649.22      643.15     46.26 o 
   9   2   1       28.15       41.57     23.12 o 
  10   2   1      196.92      122.16     30.77 o 
  11   2   1      102.22      107.59     31.29 o 
  12   2   1       30.15       27.27     50.11 o 
  13   2   1        1.59      -22.85     49.03 o 
 -13   3   1        3.76       85.39     80.28 o 
 -12   3   1      190.89      164.94     39.28 o 
 -11   3   1      191.43      195.72     37.13 o 
 -10   3   1      163.99      193.71     35.31 o 
  -9   3   1      407.60      466.11     43.33 o 
  -8   3   1        1.57        5.60     20.50 o 
  -7   3   1       39.39       16.62     17.71 o 
  -6   3   1       17.91       58.16      7.94 o 
  -5   3   1    13038.39    12743.97    115.05 o 
  -4   3   1     2365.71     2513.22     32.96 o 
  -3   3   1      136.41      161.33      8.03 o 
  -2   3   1      391.92      394.19     11.66 o 
  -1   3   1    13450.16    13472.52    144.18 o 
   0   3   1     1044.62      976.81     15.13 o 
   1   3   1    13881.92    13322.01    118.32 o 
   2   3   1     4603.81     4479.55     72.39 o 
   3   3   1     2723.64     2744.03     99.70 o 
   4   3   1     2285.67     2148.29     29.35 o 
   5   3   1     2940.06     3000.85     46.55 o 
   6   3   1        2.39       -4.72      5.76 o 
   7   3   1     1136.53     1122.50     47.13 o 
   8   3   1      216.97      217.67     31.31 o 
   9   3   1      281.11      298.50     36.82 o 
  10   3   1       21.61       36.08     25.27 o 
  11   3   1       45.19       48.96     28.45 o 
  12   3   1      248.41      292.83    100.45 o 
  13   3   1       75.62      123.61     63.42 o 
 -13   4   1      606.97      641.75     93.18 o 
 -12   4   1      453.32      494.24     54.97 o 
 -11   4   1      212.03      278.20     40.31 o 
 -10   4   1       92.07       93.09     28.33 o 
  -9   4   1        2.28       16.84     22.65 o 
  -8   4   1     1183.41     1184.60     51.72 o 
  -7   4   1        0.22       13.87      9.96 o 
  -6   4   1      773.87      857.92     20.54 o 
  -5   4   1       60.41       85.85      9.90 o 
  -4   4   1     4315.95     4421.15     40.25 o 
  -3   4   1       44.47       61.03      7.07 o 
  -2   4   1      829.47      900.16     16.25 o 
  -1   4   1      621.71      575.43     14.22 o 
   0   4   1     3066.12     3103.76     35.37 o 
   1   4   1     3338.10     3034.75     34.15 o 
   2   4   1      722.85      730.01     12.22 o 
   3   4   1     1747.63     1739.15     23.08 o 
   4   4   1      345.29      322.14     17.91 o 
   5   4   1      222.81      245.00     15.01 o 
   6   4   1     1148.37     1154.28     24.42 o 
   7   4   1       48.13       67.87     21.71 o 
   8   4   1        3.05       29.16     21.56 o 
   9   4   1       45.78       56.10     24.89 o 
  10   4   1        2.72       41.68     25.36 o 
  11   4   1       19.11       18.63     26.92 o 
  12   4   1       84.77       78.60     54.39 o 
 -13   5   1      209.15      183.34     66.90 o 
 -12   5   1       21.50       86.51     33.94 o 
 -11   5   1      119.96      132.55     31.64 o 
 -10   5   1       60.93       54.08     25.75 o 
  -9   5   1       55.17       74.97     27.03 o 
  -8   5   1       49.06       64.91     24.10 o 
  -7   5   1      301.37      353.79     20.94 o 
  -6   5   1      644.03      657.45     25.19 o 
  -5   5   1      827.14      552.35     16.22 o 
  -4   5   1      135.44      144.08      7.52 o 
  -3   5   1     6217.33     6204.23     54.17 o 
  -2   5   1       20.23       11.37      4.97 o 
  -1   5   1      585.59      507.46     13.53 o 
   0   5   1     1064.68     1040.79     17.99 o 
   1   5   1    13253.24    12648.82    113.03 o 
   2   5   1        2.96       -0.93      4.42 o 
   3   5   1        3.36        9.50      5.08 o 
   4   5   1      477.24      450.31     22.99 o 
   5   5   1      548.38      564.04     20.10 o 
   6   5   1       32.23       24.30      8.41 o 
   7   5   1      315.35      327.50     32.72 o 
   8   5   1       61.25       59.44     32.09 o 
   9   5   1      199.61      200.46     32.58 o 
  10   5   1       29.61       13.94     23.18 o 
  11   5   1       15.60       32.09     30.40 o 
  12   5   1       61.29       56.79     53.50 o 
 -13   6   1       24.27      -14.68     45.94 o 
 -12   6   1       59.91       48.26     48.51 o 
 -11   6   1       11.17       15.67     25.38 o 
 -10   6   1      626.96      562.52     49.61 o 
  -9   6   1        8.37       44.14     23.14 o 
  -8   6   1      265.65      311.02     50.08 o 
  -7   6   1      277.98      289.63     21.73 o 
  -6   6   1     9673.50     9629.77    102.45 o 
  -5   6   1       10.66        3.86      5.06 o 
  -4   6   1    15877.22    15668.13    123.13 o 
  -3   6   1      179.18      202.82     10.81 o 
  -2   6   1       37.79       43.69      5.96 o 
  -1   6   1      410.44      406.17     17.33 o 
   0   6   1    18653.43    18256.16    138.94 o 
   1   6   1      101.04      111.81      6.83 o 
   2   6   1      365.81      290.85      9.76 o 
   3   6   1      237.74      247.81      9.69 o 
   4   6   1       35.99       39.14      6.54 o 
   5   6   1      206.76      206.19     16.13 o 
   6   6   1     2946.13     2966.21     55.64 o 
   7   6   1       54.91       58.39     24.89 o 
   8   6   1       74.82       76.37     25.05 o 
   9   6   1       65.68       66.73     24.74 o 
  10   6   1        1.80       24.11     24.12 o 
  11   6   1       14.03       34.81     28.26 o 
  12   6   1      115.31      110.25     54.88 o 
 -13   7   1       15.84      -32.75     46.60 o 
 -12   7   1       40.47       58.76     50.35 o 
 -11   7   1      335.56      348.38     44.62 o 
 -10   7   1        1.75        9.40     22.62 o 
  -9   7   1        6.09       -7.23     22.61 o 
  -8   7   1      434.01      412.67     44.71 o 
  -7   7   1      482.91      487.30     21.59 o 
  -6   7   1      576.13      650.55     23.54 o 
  -5   7   1     2768.22     2841.05     35.80 o 
  -4   7   1     1661.28     1756.98     27.79 o 
  -3   7   1     2516.37     2343.30     27.81 o 
  -2   7   1      534.76      477.37     13.17 o 
  -1   7   1      624.41      624.04     24.49 o 
   0   7   1     6570.32     6646.45     57.27 o 
   1   7   1    19132.50    18626.21    143.14 o 
   2   7   1        1.30       -3.29      4.60 o 
   3   7   1     2612.74     2638.49     28.65 o 
   4   7   1     1728.13     1718.23     25.50 o 
   5   7   1     2432.28     2492.00     36.59 o 
   6   7   1      215.26      230.84     15.93 o 
   7   7   1      378.11      377.29     23.99 o 
   8   7   1     2795.40     2650.92     78.87 o 
   9   7   1      190.40      227.95     34.53 o 
  10   7   1      132.86      156.94     31.86 o 
  11   7   1      162.53      117.48     33.42 o 
  12   7   1      117.61       89.96     50.79 o 
 -13   8   1       10.77       42.06     50.64 o 
 -12   8   1        7.15       34.70     75.62 o 
 -11   8   1      387.26      420.62     55.39 o 
 -10   8   1      520.12      512.31     47.98 o 
  -9   8   1       13.69       39.07     20.00 o 
  -8   8   1       23.80       17.05     21.64 o 
  -7   8   1      356.03      357.88     20.53 o 
  -6   8   1     2344.48     2207.35     31.99 o 
  -5   8   1     1496.67     1490.33     29.01 o 
  -4   8   1      658.20      565.82     14.69 o 
  -3   8   1     7422.21     7415.23     65.34 o 
  -2   8   1        3.14       12.19      9.64 o 
  -1   8   1     1423.85     1340.87     27.89 o 
   0   8   1    31899.95    32049.13    240.29 o 
   1   8   1     2939.08     2891.65     31.09 o 
   2   8   1      791.37      769.10     15.15 o 
   3   8   1     2371.48     2377.03     27.41 o 
   4   8   1     1095.81     1071.19     17.70 o 
   5   8   1       29.93       47.29      9.29 o 
   6   8   1     1066.55     1189.48     28.28 o 
   7   8   1      683.66      635.09     32.70 o 
   8   8   1      100.12      112.82     30.25 o 
   9   8   1      239.48      228.30     52.90 o 
  10   8   1       25.96       14.64     22.92 o 
  11   8   1      151.76      143.99     58.01 o 
  12   8   1        3.87      -39.09     39.59 o 
 -12   9   1      160.58      139.28     55.06 o 
 -11   9   1       62.00       64.37     59.07 o 
 -10   9   1       95.36       51.44     29.88 o 
  -9   9   1      213.54      244.15     39.63 o 
  -8   9   1     2010.67     1899.31     75.36 o 
  -7   9   1      312.80      311.91     22.01 o 
  -6   9   1     1356.57     1349.76     25.05 o 
  -5   9   1       74.97       71.07      7.40 o 
  -4   9   1      177.84      252.15     13.49 o 
  -3   9   1      190.00      190.46     10.24 o 
  -2   9   1     1810.74     1965.80     26.07 o 
  -1   9   1     3093.32     3331.46     60.52 o 
   0   9   1      718.74      897.47     16.70 o 
   1   9   1     7613.83     7810.33     68.11 o 
   2   9   1     4883.16     4652.48     48.05 o 
   3   9   1      165.99      204.83     15.14 o 
   4   9   1     6261.49     6252.84     57.40 o 
   5   9   1      231.84      230.86     12.14 o 
   6   9   1      627.14      592.18     26.71 o 
   7   9   1       37.70       57.10     12.31 o 
   8   9   1       12.13       33.09     17.17 o 
   9   9   1       13.04        5.98     22.76 o 
  10   9   1      123.08       69.24     56.35 o 
  11   9   1       42.85       69.74     34.32 o 
  12   9   1      289.75      242.65     61.97 o 
 -12  10   1        1.76       33.99     44.87 o 
 -11  10   1       14.08       11.24     26.52 o 
 -10  10   1        0.12       43.62     30.74 o 
  -9  10   1      316.38      329.63     44.19 o 
  -8  10   1       41.54       46.35     28.35 o 
  -7  10   1     3335.56     3104.45     70.82 o 
  -6  10   1        0.91        2.94      7.74 o 
  -5  10   1        1.77       23.89      8.80 o 
  -4  10   1       28.48       45.56      6.68 o 
  -3  10   1     7820.77     8511.14     77.83 o 
  -2  10   1      264.40      275.29     11.16 o 
  -1  10   1     1908.56     2194.77     29.85 o 
   0  10   1       15.12       13.44      6.43 o 
   1  10   1     3340.55     3616.15     40.04 o 
   2  10   1      336.90      341.15     12.18 o 
   3  10   1     2658.75     2712.87     30.65 o 
   4  10   1       37.35       41.55      8.47 o 
   5  10   1     1481.25     1475.58     23.46 o 
   6  10   1      199.52      203.73     14.01 o 
   7  10   1       71.41      103.54     14.18 o 
   8  10   1        1.90        3.82     25.14 o 
   9  10   1      215.17      308.04     51.15 o 
  10  10   1        2.03       41.69     29.18 o 
  11  10   1       55.66       48.36     34.39 o 
  12  10   1       19.03       86.50     76.06 o 
 -12  11   1       59.62       30.97     49.24 o 
 -11  11   1        6.01       45.26     34.14 o 
 -10  11   1        0.30       33.22     30.52 o 
  -9  11   1       25.92       41.44     28.45 o 
  -8  11   1       29.43       26.29     48.64 o 
  -7  11   1      295.21      316.61     21.34 o 
  -6  11   1     3841.25     3685.69     47.37 o 
  -5  11   1        3.97        5.20      7.06 o 
  -4  11   1     2662.90     2658.79     31.83 o 
  -3  11   1       77.57       94.52      8.93 o 
  -2  11   1      249.14      326.91     14.16 o 
  -1  11   1      617.19      742.10     29.11 o 
   0  11   1    12727.52    12611.89    105.48 o 
   1  11   1      167.68      197.83     15.00 o 
   2  11   1    13781.68    14992.49    130.57 o 
   3  11   1        0.73       -4.17      5.47 o 
   4  11   1     3781.57     3495.84     37.31 o 
   5  11   1        0.49        5.76      6.57 o 
   6  11   1     6444.56     6339.48     73.69 o 
   7  11   1      132.42      133.14     24.35 o 
   8  11   1       69.98       79.20     30.60 o 
   9  11   1        7.18       -8.90     25.95 o 
  10  11   1        6.23       11.17     16.66 o 
  11  11   1        1.69       48.29     40.76 o 
  12  11   1       69.95      -22.26     64.32 o 
 -12  12   1        0.31       33.64     75.75 o 
 -11  12   1       91.67      143.91     39.36 o 
 -10  12   1        3.63       25.12     28.43 o 
  -9  12   1      180.89      288.41     42.11 o 
  -8  12   1      221.42      246.58     39.60 o 
  -7  12   1      634.42      602.83     26.24 o 
  -6  12   1       26.89       21.65      9.12 o 
  -5  12   1      874.31      881.22     19.88 o 
  -4  12   1      217.19      232.90     12.23 o 
  -3  12   1        1.54        2.68      6.86 o 
  -2  12   1      170.01      218.99     14.04 o 
  -1  12   1    21909.12    23461.70    229.48 o 
   0  12   1     2270.29     2741.80    102.87 o 
   1  12   1      820.61      863.37     88.97 o 
   2  12   1     1224.88     1282.31     22.96 o 
   3  12   1     1810.79     1868.38     25.33 o 
   4  12   1       37.52       46.23      7.49 o 
   5  12   1     3952.01     3928.98     42.82 o 
   6  12   1      154.02      178.62     14.69 o 
   7  12   1      135.73      146.99     19.14 o 
   8  12   1       21.19       31.77     28.57 o 
   9  12   1     1099.82      979.07     84.09 o 
  10  12   1       38.61       68.09     63.88 o 
  11  12   1       61.16        4.72     30.72 o 
  12  12   1       15.32      -49.15     65.68 o 
 -12  13   1      134.93      128.38     86.87 o 
 -11  13   1      590.27      690.38     85.46 o 
 -10  13   1      101.43       76.69     33.89 o 
  -9  13   1       10.01       16.17     28.01 o 
  -8  13   1      945.13      900.06     57.26 o 
  -7  13   1       26.08       13.68     12.41 o 
  -6  13   1     1329.32     1224.38     26.85 o 
  -5  13   1     1567.54     1424.31     25.65 o 
  -4  13   1      303.78      385.92     15.32 o 
  -3  13   1     1742.24     1812.23     28.59 o 
  -2  13   1     6075.33     6642.13     70.26 o 
  -1  13   1      311.41      384.51     16.41 o 
   0  13   1      626.86      809.71     39.67 o 
   1  13   1     1403.04     1354.02     26.36 o 
   2  13   1        7.76        3.25      6.43 o 
   3  13   1       44.67       40.03      7.19 o 
   4  13   1       22.07       21.83      7.55 o 
   5  13   1      185.21      190.46     11.65 o 
   6  13   1       19.10       46.50     15.81 o 
   7  13   1        2.03       -5.87     13.89 o 
   8  13   1        9.30       27.14     28.41 o 
   9  13   1      369.57      400.28     64.39 o 
  10  13   1       37.50       53.16     41.38 o 
  11  13   1       24.37       62.47     75.14 o 
  12  13   1       35.85       55.24     44.65 o 
 -12  14   1      104.75      109.94     82.62 o 
 -11  14   1       61.46      127.97     48.29 o 
 -10  14   1       80.55      194.28     51.20 o 
  -9  14   1       17.94       54.39     79.43 o 
  -8  14   1      108.94      119.76     24.44 o 
  -7  14   1     1165.19     1111.86     34.06 o 
  -6  14   1       36.70       57.42     10.71 o 
  -5  14   1        2.75       33.89     10.63 o 
  -4  14   1       27.82       16.95      7.42 o 
  -3  14   1     3151.93     3209.10     41.04 o 
  -2  14   1      477.74      510.36     17.80 o 
  -1  14   1     2014.63     1896.19     30.75 o 
   0  14   1      499.48      492.36     15.90 o 
   1  14   1        0.13       13.22     13.08 o 
   2  14   1       69.81       57.45     13.88 o 
   3  14   1      416.11      395.15     13.80 o 
   4  14   1      154.16      185.88     12.00 o 
   5  14   1       58.87      106.19     10.15 o 
   6  14   1     1113.43     1069.18     30.26 o 
   7  14   1      720.84      780.51     57.31 o 
   8  14   1     1128.12     1015.75     81.87 o 
   9  14   1      292.00      360.29     61.88 o 
  10  14   1        0.04       65.50     45.07 o 
  11  14   1      293.95      257.11     95.71 o 
 -12  15   1        5.74       82.86     79.17 o 
 -11  15   1      131.56      161.12     85.32 o 
 -10  15   1      250.82      272.61     56.25 o 
  -9  15   1      343.09      411.87    109.80 o 
  -8  15   1      581.69      609.83     54.24 o 
  -7  15   1       71.51       75.64     16.05 o 
  -6  15   1      307.30      344.96     18.20 o 
  -5  15   1      166.90      172.79     15.31 o 
  -4  15   1        0.00        7.09      6.99 o 
  -3  15   1      700.85      686.93     19.53 o 
  -2  15   1        3.56        1.34      7.80 o 
  -1  15   1       16.96       62.44     12.40 o 
   0  15   1      541.13      561.79     17.25 o 
   1  15   1     4040.65     4153.82     59.11 o 
   2  15   1       23.66        8.59      8.52 o 
   3  15   1      458.25      444.62     17.26 o 
   4  15   1      152.23      180.65     12.21 o 
   5  15   1     1039.46     1203.06     56.25 o 
   6  15   1      327.36      333.41     29.79 o 
   7  15   1      610.10      745.89     38.64 o 
   8  15   1      952.93      922.20    112.23 o 
   9  15   1        3.73       36.34     39.29 o 
  10  15   1       12.96       62.73     45.51 o 
  11  15   1      380.12      440.66    110.83 o 
 -11  16   1       16.85       19.43     66.94 o 
 -10  16   1      215.67      330.74     60.68 o 
  -9  16   1       98.47      217.16     52.49 o 
  -8  16   1       51.80       75.45     30.68 o 
  -7  16   1       52.12       69.00     20.01 o 
  -6  16   1     1037.58      981.72     31.15 o 
  -5  16   1        0.61        6.18      8.32 o 
  -4  16   1        1.31       10.90      7.81 o 
  -3  16   1       19.20       22.99      8.76 o 
  -2  16   1       63.74       97.95     10.54 o 
  -1  16   1       80.76       68.89     10.71 o 
   0  16   1     1273.13     1258.16     25.50 o 
   1  16   1        1.91        0.46      8.66 o 
   2  16   1     2461.06     2471.41     37.57 o 
   3  16   1        3.71       13.40      8.48 o 
   4  16   1        9.93        9.08      8.16 o 
   5  16   1      325.23      342.32     17.76 o 
   6  16   1     1503.37     1608.26     52.86 o 
   7  16   1        5.49       17.37     16.89 o 
   8  16   1       67.38      123.51     62.99 o 
   9  16   1       37.26       59.84     42.74 o 
  10  16   1     1047.71     1150.93     96.70 o 
  11  16   1      291.98      334.68    101.21 o 
 -11  17   1      169.67      199.47     90.92 o 
 -10  17   1       14.92       76.07     41.98 o 
  -9  17   1        5.44       60.48     91.26 o 
  -8  17   1       48.70       40.81     33.07 o 
  -7  17   1     3174.12     2885.09     72.56 o 
  -6  17   1      646.96      659.78     32.71 o 
  -5  17   1     2805.61     2597.87     39.59 o 
  -4  17   1       12.88       23.69      9.36 o 
  -3  17   1     2719.33     2646.68     39.43 o 
  -2  17   1      153.89      153.83     13.54 o 
  -1  17   1     1517.66     1530.00     29.97 o 
   0  17   1       49.11       58.22     11.80 o 
   1  17   1     1030.91     1096.70     27.83 o 
   2  17   1        0.24       13.47      9.10 o 
   3  17   1        0.08       -7.41      7.41 o 
   4  17   1      126.75      147.06     13.56 o 
   5  17   1     1180.97     1144.63     31.05 o 
   6  17   1        8.34       17.32     21.68 o 
   7  17   1     3096.93     3060.78     75.91 o 
   8  17   1        0.91       17.54     37.90 o 
   9  17   1       45.56       67.12     49.07 o 
  10  17   1       60.54       61.06    119.56 o 
  11  17   1        0.15        8.02     74.32 o 
 -11  18   1       61.51       16.65     68.37 o 
 -10  18   1       39.74      148.51     66.24 o 
  -9  18   1        6.32       34.39     78.84 o 
  -8  18   1      289.47      355.08     42.36 o 
  -7  18   1      316.29      360.19     44.31 o 
  -6  18   1     6019.66     5508.05    119.09 o 
  -5  18   1       24.66       67.17     12.41 o 
  -4  18   1     6550.79     6436.98     71.50 o 
  -3  18   1      189.95      222.31     15.37 o 
  -2  18   1     6631.65     6333.12    107.00 o 
  -1  18   1      322.51      310.94     16.27 o 
   0  18   1     3021.63     2981.79     48.84 o 
   1  18   1      369.17      390.35     22.12 o 
   2  18   1      196.07      213.50     14.37 o 
   3  18   1      309.83      322.86     16.77 o 
   4  18   1      960.98      923.09     34.92 o 
   5  18   1      229.18      201.32     18.98 o 
   6  18   1      709.95      834.89     42.75 o 
   7  18   1      163.30      195.14     26.73 o 
   8  18   1      355.76      361.73     42.24 o 
   9  18   1        0.24       20.01     40.69 o 
  10  18   1       16.25      -56.14     56.14 o 
  11  18   1       83.94      106.63     82.34 o 
 -11  19   1       10.23      -56.43     56.43 o 
 -10  19   1       36.97      115.45     47.28 o 
  -9  19   1        2.70       63.14     41.26 o 
  -8  19   1       37.69       35.95     26.19 o 
  -7  19   1       20.08       62.48     20.12 o 
  -6  19   1      150.89      145.83     25.51 o 
  -5  19   1      318.95      409.82     28.94 o 
  -4  19   1      865.53      827.12     26.35 o 
  -3  19   1     1563.80     1469.66     30.60 o 
  -2  19   1        6.56        4.53      9.26 o 
  -1  19   1     3446.33     3498.77     51.09 o 
   0  19   1      159.00      186.79     15.24 o 
   1  19   1      385.01      439.68     23.34 o 
   2  19   1       72.07       58.21     10.97 o 
   3  19   1       81.45      106.52     13.31 o 
   4  19   1      828.74      786.13     28.76 o 
   5  19   1     4239.25     4021.68     65.83 o 
   6  19   1       85.97      195.93     54.32 o 
   7  19   1      322.99      391.70     34.32 o 
   8  19   1      588.78      603.70     53.51 o 
   9  19   1        1.71       66.68     48.28 o 
  10  19   1       28.62       36.51     66.63 o 
 -11  20   1       57.69       56.34     76.05 o 
 -10  20   1      309.50      235.53     88.96 o 
  -9  20   1       25.08       82.34     85.60 o 
  -8  20   1       56.34       84.53     30.70 o 
  -7  20   1      140.50      139.25     24.91 o 
  -6  20   1       52.41       71.66     25.25 o 
  -5  20   1      530.49      595.58     38.09 o 
  -4  20   1      672.02      628.02     25.40 o 
  -3  20   1      972.75      922.98     25.89 o 
  -2  20   1       49.88       50.18     13.08 o 
  -1  20   1       12.43       48.03     11.46 o 
   0  20   1      288.24      294.77     19.83 o 
   1  20   1     2709.61     2634.42     43.80 o 
   2  20   1      308.37      330.46     20.98 o 
   3  20   1       96.43      117.25     15.99 o 
   4  20   1       61.72       40.45     13.86 o 
   5  20   1     1532.15     1397.55     38.50 o 
   6  20   1     1643.48     1618.83     57.27 o 
   7  20   1        0.68       18.97     22.09 o 
   8  20   1      106.45      125.45     66.57 o 
   9  20   1        0.51       10.76     42.45 o 
  10  20   1        5.84      -16.62     60.56 o 
 -10  21   1      235.94      307.39     94.91 o 
  -9  21   1        1.25       66.15     47.41 o 
  -8  21   1      562.12      655.27     57.21 o 
  -7  21   1       14.95       -9.13     24.74 o 
  -6  21   1     1555.91     1626.89     59.30 o 
  -5  21   1       28.20       42.66     15.03 o 
  -4  21   1        7.72       14.81     12.31 o 
  -3  21   1      386.97      349.69     35.39 o 
  -2  21   1     2755.25     2678.78     54.59 o 
  -1  21   1       22.86       22.34     12.95 o 
   0  21   1      125.49      150.49     16.38 o 
   1  21   1      205.98      238.92     19.35 o 
   2  21   1     1344.84     1301.45     48.19 o 
   3  21   1      375.04      349.33     23.28 o 
   4  21   1        4.33       15.78     19.93 o 
   5  21   1       78.52      108.44     16.16 o 
   6  21   1       75.45      102.25     23.22 o 
   7  21   1       31.00       32.03     25.79 o 
   8  21   1        2.73       45.35     34.45 o 
   9  21   1       92.03       57.14     64.86 o 
  10  21   1        3.22       21.57     63.36 o 
 -10  22   1      151.61       79.22     71.22 o 
  -9  22   1      465.38      588.92    111.62 o 
  -8  22   1      117.97      166.33     39.97 o 
  -7  22   1      160.61      168.42     34.43 o 
  -6  22   1      107.71      107.42     31.84 o 
  -5  22   1      158.03      205.48     20.62 o 
  -4  22   1       44.98       52.68     14.11 o 
  -3  22   1      970.81      917.35     35.15 o 
  -2  22   1        1.92       17.90     14.88 o 
  -1  22   1      164.96      137.61     16.98 o 
   0  22   1       54.43       48.14     14.24 o 
   1  22   1      960.75      894.59     30.23 o 
   2  22   1        0.15        3.23     11.88 o 
   3  22   1     4589.06     4396.14     78.74 o 
   4  22   1      153.76      170.34     28.17 o 
   5  22   1       22.46       63.81     17.37 o 
   6  22   1       16.72       41.96     27.57 o 
   7  22   1        6.34       18.74     25.50 o 
   8  22   1      162.00      174.64     37.59 o 
   9  22   1      409.21      310.52     91.94 o 
  10  22   1       22.18       -6.11     66.27 o 
 -10  23   1      427.86      421.76    104.46 o 
  -9  23   1        3.16      -10.63     56.27 o 
  -8  23   1      140.23      151.08     44.80 o 
  -7  23   1        0.04       22.15     26.51 o 
  -6  23   1      182.37      254.37     39.91 o 
  -5  23   1        0.28       -4.92     22.83 o 
  -4  23   1      306.57      289.92     29.98 o 
  -3  23   1       89.35       73.35     17.25 o 
  -2  23   1      280.50      284.04     24.13 o 
  -1  23   1        4.86       13.64     12.39 o 
   0  23   1     1667.18     1629.71     40.06 o 
   1  23   1        0.21       30.57     13.71 o 
   2  23   1      169.66      250.60     23.52 o 
   3  23   1      120.18      150.89     21.02 o 
   4  23   1      904.98      791.02     37.52 o 
   5  23   1       30.24       20.70     18.81 o 
   6  23   1       10.74       57.62     39.18 o 
   7  23   1       60.28       70.95     30.69 o 
   8  23   1      241.63      240.65     41.92 o 
   9  23   1       15.83      -54.96     54.96 o 
  -9  24   1        3.09       82.40     69.18 o 
  -8  24   1        0.27       28.81     29.89 o 
  -7  24   1        1.55       36.11     27.53 o 
  -6  24   1       43.60       63.91     36.19 o 
  -5  24   1      280.91      412.10     60.32 o 
  -4  24   1      116.34      119.81     32.21 o 
  -3  24   1      131.01       94.25     20.67 o 
  -2  24   1       85.96      102.78     21.23 o 
  -1  24   1       19.35       86.19     15.49 o 
   0  24   1      534.09      543.49     31.96 o 
   1  24   1       54.86       94.00     17.70 o 
   2  24   1      317.80      266.68     27.58 o 
   3  24   1       19.93       38.22     19.30 o 
   4  24   1       57.08       67.91     20.45 o 
   5  24   1        0.05      -20.49     39.83 o 
   6  24   1      347.16      381.89     47.34 o 
   7  24   1       25.78       43.46     28.98 o 
   8  24   1        4.22       32.26     30.78 o 
   9  24   1      198.95      136.75     74.69 o 
  -9  25   1        0.00       36.71     69.97 o 
  -8  25   1       44.37       96.39     45.45 o 
  -7  25   1        1.95       34.52     35.25 o 
  -6  25   1      456.11      532.99     67.56 o 
  -5  25   1      133.23      115.47     46.15 o 
  -4  25   1       85.31      114.88     22.92 o 
  -3  25   1      100.85       88.40     21.18 o 
  -2  25   1        4.34        9.07     19.48 o 
  -1  25   1      262.32      266.38     53.81 o 
   0  25   1      441.83      412.07     37.19 o 
   1  25   1       57.45       34.94     33.32 o 
   2  25   1      414.09      381.25     44.59 o 
   3  25   1       14.14       26.16     18.16 o 
   4  25   1      447.63      571.34     39.34 o 
   5  25   1       11.19      -14.80     82.20 o 
   6  25   1      502.73      488.60     53.87 o 
   7  25   1       57.11       79.87     31.95 o 
   8  25   1       49.63       59.05     35.73 o 
   9  25   1       73.11       91.26     73.95 o 
  -8  26   1      272.07      437.01     78.92 o 
  -7  26   1        0.65        5.62     35.02 o 
  -6  26   1      212.16      218.60     49.38 o 
  -5  26   1        3.72      -13.54     51.31 o 
  -4  26   1      197.62      253.42     70.09 o 
  -3  26   1      276.71      417.81     64.63 o 
  -2  26   1      916.73      991.49     62.53 o 
  -1  26   1       55.76       73.95     27.04 o 
   0  26   1      480.21      452.31     49.50 o 
   1  26   1       81.10       84.11     24.76 o 
   2  26   1      165.33      154.36     41.73 o 
   3  26   1       13.09       27.46     24.08 o 
   4  26   1        1.85      -15.76     19.96 o 
   5  26   1        1.25      -36.57     84.16 o 
   6  26   1       75.50       93.81     40.11 o 
   7  26   1       22.74       65.91     70.78 o 
   8  26   1      127.98      144.76     43.21 o 
  -8  27   1      130.54      163.23     57.21 o 
  -7  27   1       88.43      121.45     49.72 o 
  -6  27   1        0.04       11.65     37.10 o 
  -5  27   1      241.68      264.20     38.28 o 
  -4  27   1       71.75       76.37     28.31 o 
  -3  27   1       52.37       44.07     24.99 o 
  -2  27   1       35.26       34.64     25.04 o 
  -1  27   1       17.01       20.85     23.59 o 
   0  27   1        1.72       26.23     23.37 o 
   1  27   1      107.84       92.25     30.82 o 
   2  27   1        2.80       -9.55     21.06 o 
   3  27   1       24.16      120.55     31.17 o 
   4  27   1      168.57      216.97     80.19 o 
   5  27   1     1048.63     1120.14     86.87 o 
   6  27   1       80.48       31.19     35.08 o 
   7  27   1      157.90      275.46     64.05 o 
   8  27   1      197.36      233.07     59.55 o 
  -8  28   1       59.32       -2.51     43.29 o 
  -7  28   1        9.57       31.25     47.55 o 
  -6  28   1      131.12      184.90     51.27 o 
  -5  28   1       18.87      -23.19     31.84 o 
  -4  28   1      550.25      733.15     63.42 o 
  -3  28   1      145.63      187.09     51.56 o 
  -2  28   1      200.13      281.28     42.82 o 
  -1  28   1        0.71       18.00     22.93 o 
   0  28   1      293.62      278.07     42.13 o 
   1  28   1        1.23       63.35     33.69 o 
   2  28   1       41.19       32.51     25.33 o 
   3  28   1       96.27      215.50     38.34 o 
   4  28   1        0.02       93.18     62.46 o 
   5  28   1       77.86       73.97    106.48 o 
   6  28   1       88.29       52.58     43.88 o 
   7  28   1       23.49      133.27     50.96 o 
  -7  29   1        5.00       23.56     44.67 o 
  -6  29   1       26.56       40.20     40.08 o 
  -5  29   1       42.15       22.54    101.50 o 
  -4  29   1        3.76       44.21     32.13 o 
  -3  29   1       89.91      169.45     37.88 o 
  -2  29   1       58.07      106.34     30.68 o 
  -1  29   1       42.31       60.86     29.88 o 
   0  29   1       12.21       33.46     27.01 o 
   1  29   1       12.64       21.81     24.92 o 
   2  29   1        8.29       25.88     24.63 o 
   3  29   1      490.52      355.92    201.04 o 
   4  29   1      213.91      363.85    108.37 o 
   5  29   1       87.68      -26.31    149.36 o 
   6  29   1        0.48       12.51     37.17 o 
   7  29   1      308.54      382.18     74.42 o 
  -7  30   1       37.83      131.98     56.31 o 
  -6  30   1        1.62       19.18     46.61 o 
  -5  30   1      258.81      251.15     60.28 o 
  -4  30   1       10.82       24.70     24.76 o 
  -3  30   1        8.34       38.94     28.30 o 
  -2  30   1       94.34       87.37     39.15 o 
  -1  30   1        8.59       11.20     24.74 o 
   0  30   1        4.51       17.85     26.46 o 
   1  30   1       13.09       30.95     69.18 o 
   2  30   1      608.79      658.40    121.63 o 
   3  30   1       14.60        4.18     25.26 o 
   4  30   1        1.09       27.05     26.79 o 
   5  30   1      296.92      302.64     69.32 o 
   6  30   1        0.25      -23.94     36.04 o 
  -6  31   1       43.08       86.72     53.31 o 
  -5  31   1      465.90      496.33     82.15 o 
  -4  31   1        2.07       -9.13     24.13 o 
  -3  31   1       67.12      144.30     38.53 o 
  -2  31   1       19.98       47.84     29.94 o 
  -1  31   1      179.37      203.81     63.95 o 
   0  31   1        5.09      -23.70     23.70 o 
   1  31   1      156.60      135.26     35.45 o 
   2  31   1       21.97        5.82     24.68 o 
   3  31   1        2.32       11.58     37.30 o 
   4  31   1       49.86      -30.11     76.03 o 
   5  31   1        5.75       46.54     43.13 o 
   6  31   1      195.36      204.78     61.47 o 
  -5  32   1      592.94      767.40    107.82 o 
  -4  32   1      198.76      247.48     56.34 o 
  -3  32   1      293.41      363.35     52.03 o 
  -2  32   1        5.16       77.51     58.05 o 
  -1  32   1        0.62      -27.72     64.84 o 
   0  32   1       29.01       -3.70     27.32 o 
   1  32   1      338.51      407.80     53.04 o 
   2  32   1        6.83       -2.08     59.02 o 
   3  32   1      107.35       76.23     34.34 o 
   4  32   1        1.40       26.49     43.94 o 
   5  32   1      160.26      122.55     51.75 o 
  -4  33   1       72.42      243.25     55.66 o 
  -3  33   1        0.99       82.14     48.93 o 
  -2  33   1      141.97      173.53     38.52 o 
  -1  33   1       21.84       87.66     33.06 o 
   0  33   1      144.32      130.39     79.13 o 
   1  33   1        9.62      -21.12     21.12 o 
   2  33   1      410.03      518.41     59.07 o 
   3  33   1        0.77      -19.24     28.75 o 
   4  33   1      212.73      304.43     49.07 o 
  -3  34   1       20.66       18.45     31.50 o 
  -2  34   1       26.24      155.28     36.63 o 
  -1  34   1       41.19       56.16     33.10 o 
   0  34   1       14.67       64.69     41.48 o 
   1  34   1       27.09       49.57     30.83 o 
   2  34   1       21.42       29.61     46.93 o 
   3  34   1      559.41      722.90     71.29 o 
  -1  35   1       15.26      113.69     39.47 o 
   0  35   1       19.06       63.82     34.14 o 
   1  35   1      304.75      413.22     56.15 o 
 -13   0   2       11.53      100.73     90.36 o 
 -12   0   2       45.11       78.11     48.59 o 
 -11   0   2      159.69       77.53     44.25 o 
 -10   0   2     4714.86     4292.30    156.67 o 
  -9   0   2       26.32        6.58     58.93 o 
  -8   0   2      883.97      852.92     64.84 o 
  -7   0   2      154.13      165.65     36.90 o 
  -6   0   2      299.79      321.62     31.28 o 
  -5   0   2      237.47      190.48     12.00 o 
  -4   0   2    14949.28    14696.40    178.05 o 
  -3   0   2       13.23       -0.43      6.03 o 
  -2   0   2    19146.56    18192.17    252.74 o 
  -1   0   2       40.47       23.90      5.14 o 
   1   0   2       26.26       -4.31      8.55 o 
   2   0   2    58298.55    55984.06   1390.00 o 
   3   0   2       74.49       82.76     19.74 o 
   4   0   2       77.97      108.52     23.85 o 
   5   0   2      342.08      382.48     40.56 o 
   6   0   2      668.75      635.29     48.49 o 
   7   0   2       71.04       53.39     29.54 o 
   8   0   2      180.55      186.62     54.17 o 
   9   0   2       70.14       61.70     36.86 o 
  10   0   2       16.97       26.00     34.82 o 
  11   0   2      116.27      161.92     48.40 o 
  12   0   2       64.12       70.46     82.37 o 
 -13   1   2       85.44       75.37     60.24 o 
 -12   1   2       66.25      131.48     37.95 o 
 -11   1   2      397.39      446.54     48.46 o 
 -10   1   2       10.48        0.26     25.33 o 
  -9   1   2        1.39       -3.03     21.15 o 
  -8   1   2      144.52      150.19     28.29 o 
  -7   1   2        0.05      -14.44     15.80 o 
  -6   1   2      540.72      561.38     43.96 o 
  -5   1   2     4217.67     4768.35     58.50 o 
  -4   1   2      173.12      175.95     12.73 o 
  -3   1   2     2359.82     2358.16     30.46 o 
  -2   1   2      285.94      297.32     13.59 o 
  -1   1   2     7825.45     7333.93     69.45 o 
   0   1   2     1220.04     1147.07     13.89 o 
   1   1   2        2.53        5.57      5.49 o 
   2   1   2     1334.14     1410.74    192.06 o 
   3   1   2     2325.06     2328.95     49.86 o 
   4   1   2       21.87       23.33     12.55 o 
   5   1   2      818.88      941.02     21.52 o 
   6   1   2       83.81      105.56     10.58 o 
   7   1   2      681.86      658.46     43.90 o 
   8   1   2      323.45      275.47     34.28 o 
   9   1   2       37.56       38.30     24.60 o 
  10   1   2        3.43       29.40     22.52 o 
  11   1   2      207.09      183.57     39.21 o 
  12   1   2       29.66       91.75     56.61 o 
 -13   2   2       78.13       62.53     57.98 o 
 -12   2   2      314.28      208.75     40.77 o 
 -11   2   2        4.46        5.44     26.47 o 
 -10   2   2       66.23      136.40     37.27 o 
  -9   2   2       80.93       91.02     26.59 o 
  -8   2   2      996.51      866.50     46.87 o 
  -7   2   2     1036.33      968.71     42.98 o 
  -6   2   2        0.35        0.89     10.63 o 
  -5   2   2       88.62       70.62     17.93 o 
  -4   2   2     4937.08     4992.46     54.06 o 
  -3   2   2     1686.50     1634.05     28.86 o 
  -2   2   2     6159.03     5944.09     45.98 o 
  -1   2   2     1630.58     1620.65     18.57 o 
   0   2   2       57.83       66.78      4.29 o 
   1   2   2      895.05      939.29     16.61 o 
   2   2   2     9356.85     9375.24    193.79 o 
   3   2   2      480.46      394.81     15.14 o 
   4   2   2       62.78       62.76      8.30 o 
   5   2   2      173.44      199.32     11.50 o 
   6   2   2      220.79      246.77     14.92 o 
   7   2   2      257.63      296.94     31.34 o 
   8   2   2      233.51      221.43     31.95 o 
   9   2   2      429.39      418.03     48.33 o 
  10   2   2        8.89       14.14     23.34 o 
  11   2   2        0.07       14.38     35.54 o 
  12   2   2      275.64      327.56     74.24 o 
 -13   3   2      114.05      155.09     64.20 o 
 -12   3   2        1.17       16.30     28.44 o 
 -11   3   2       82.30       71.72     30.05 o 
 -10   3   2       74.22       55.98     26.81 o 
  -9   3   2       70.46       61.77     25.61 o 
  -8   3   2       26.37       21.35     21.50 o 
  -7   3   2      131.21      123.58     24.26 o 
  -6   3   2      374.75      309.50     13.33 o 
  -5   3   2    13515.00    13644.71    117.89 o 
  -4   3   2      960.25     1137.71     45.96 o 
  -3   3   2       39.08       35.14      6.66 o 
  -2   3   2     1002.33      860.52     14.94 o 
  -1   3   2    16240.59    15326.31    135.85 o 
   0   3   2      690.57      610.59     11.92 o 
   1   3   2    16552.15    16058.28    148.67 o 
   2   3   2       48.08       36.21      8.06 o 
   3   3   2     8344.80     8241.11     81.44 o 
   4   3   2      486.26      423.22     14.44 o 
   5   3   2     7634.57     7535.71     79.81 o 
   6   3   2      722.27      715.92     23.36 o 
   7   3   2      489.34      494.15     38.91 o 
   8   3   2      709.75      668.08     47.59 o 
   9   3   2       67.42       49.66     25.82 o 
  10   3   2      111.04       94.79     37.76 o 
  11   3   2        0.33       48.32     27.17 o 
  12   3   2        2.38       18.06     49.39 o 
 -13   4   2        2.36       54.09     56.94 o 
 -12   4   2      474.21      555.78     56.85 o 
 -11   4   2      120.42       85.62     29.40 o 
 -10   4   2       11.87       39.79     24.20 o 
  -9   4   2     2650.84     2293.06     75.58 o 
  -8   4   2       10.94       17.37     21.19 o 
  -7   4   2       24.91        0.57     16.05 o 
  -6   4   2      192.99      247.53     15.13 o 
  -5   4   2       78.38       89.89      6.64 o 
  -4   4   2       52.14       71.33      6.90 o 
  -3   4   2      547.62      463.22     15.20 o 
  -2   4   2        4.43       -5.05      5.05 o 
  -1   4   2     2329.88     2013.26     25.49 o 
   0   4   2      879.11      878.32     21.52 o 
   1   4   2    21723.23    20840.90    187.73 o 
   2   4   2       18.94       21.62      5.76 o 
   3   4   2      439.46      461.51     17.42 o 
   4   4   2       47.58       40.68      7.58 o 
   5   4   2     1272.95     1236.32     27.75 o 
   6   4   2       31.19       35.01     10.25 o 
   7   4   2       16.41       11.74     18.28 o 
   8   4   2       32.74       29.34     22.29 o 
   9   4   2      585.67      573.25     48.29 o 
  10   4   2       29.08       25.60     25.20 o 
  11   4   2       37.04       56.66     29.24 o 
  12   4   2      405.71      626.85    123.31 o 
 -13   5   2       48.65      166.91     62.89 o 
 -12   5   2       93.97      119.98     33.39 o 
 -11   5   2       22.15       31.75     25.88 o 
 -10   5   2       98.52       81.27     26.96 o 
  -9   5   2      820.19      782.52     53.87 o 
  -8   5   2     1965.83     1806.07     62.63 o 
  -7   5   2       31.86       23.38     14.81 o 
  -6   5   2     1801.81     1803.92     29.57 o 
  -5   5   2      208.61      211.45      8.69 o 
  -4   5   2        7.59       15.22      5.91 o 
  -3   5   2      376.75      374.42     12.43 o 
  -2   5   2     2845.78     2749.36     30.82 o 
  -1   5   2      117.83      111.65      8.94 o 
   0   5   2    44955.69    42927.64    371.89 o 
   1   5   2        0.35       -4.92      5.88 o 
   2   5   2       45.88       49.83      6.39 o 
   3   5   2      131.71      132.22      9.90 o 
   4   5   2        6.53       16.84      7.16 o 
   5   5   2       76.80       84.14      9.10 o 
   6   5   2     2076.57     2038.57     40.64 o 
   7   5   2       79.19       76.22     23.09 o 
   8   5   2     3070.72     2808.86     81.18 o 
   9   5   2      765.99      704.00     52.89 o 
  10   5   2       78.69      106.36     29.90 o 
  11   5   2        0.08       23.51     31.93 o 
  12   5   2       14.20       14.37     48.98 o 
 -13   6   2      175.64      289.04     67.30 o 
 -12   6   2       45.25      113.20     33.78 o 
 -11   6   2      172.17      218.11     37.58 o 
 -10   6   2       63.00       97.60     28.43 o 
  -9   6   2     2260.10     1894.01     69.58 o 
  -8   6   2      699.40      642.21     53.37 o 
  -7   6   2     1646.51     1464.77     32.27 o 
  -6   6   2      220.48      242.06     13.92 o 
  -5   6   2     2921.33     2961.19     32.89 o 
  -4   6   2        3.14        7.63      7.76 o 
  -3   6   2    13153.29    12954.79    103.25 o 
  -2   6   2       55.50       36.48      6.66 o 
  -1   6   2    20086.50    19220.34    352.47 o 
   0   6   2     3088.98     3008.55     35.06 o 
   1   6   2     5533.12     5469.52     78.28 o 
   2   6   2        0.11        1.07      6.62 o 
   3   6   2     4801.91     4698.74     48.77 o 
   4   6   2       29.55       22.38      8.74 o 
   5   6   2      479.92      479.96     16.54 o 
   6   6   2      157.04      172.04     15.93 o 
   7   6   2      200.24      180.69     27.83 o 
   8   6   2     2733.84     2501.68     76.64 o 
   9   6   2     2358.64     2174.92     76.47 o 
  10   6   2      167.72      161.06     42.69 o 
  11   6   2      157.72      203.08     38.61 o 
  12   6   2       13.41       48.16     50.89 o 
 -13   7   2       16.69       18.93     49.54 o 
 -12   7   2      324.33      402.70     57.07 o 
 -11   7   2       24.09       61.20     28.07 o 
 -10   7   2        3.97        9.54     22.47 o 
  -9   7   2      109.95      122.69     40.04 o 
  -8   7   2      781.84      795.77     46.70 o 
  -7   7   2     1197.74     1265.78     59.50 o 
  -6   7   2     6171.92     6379.23     65.61 o 
  -5   7   2     2341.95     2344.70     29.91 o 
  -4   7   2     1362.70     1367.66     21.53 o 
  -3   7   2     2764.18     2684.96     31.37 o 
  -2   7   2      121.52      106.97      8.53 o 
  -1   7   2      908.13      906.97     21.51 o 
   0   7   2    23364.25    24092.27    212.05 o 
   1   7   2     7878.54     7981.33     67.18 o 
   2   7   2      746.72      681.00     12.72 o 
   3   7   2     1424.12     1381.68     21.01 o 
   4   7   2     2309.41     2244.11     30.24 o 
   5   7   2       31.21       19.71      6.80 o 
   6   7   2     2285.79     2365.09     48.41 o 
   7   7   2      102.55       95.67     19.43 o 
   8   7   2        6.01       -9.46     29.20 o 
   9   7   2       17.90       53.27     25.93 o 
  10   7   2       74.72       65.57     27.71 o 
  11   7   2       50.14       87.85     31.16 o 
  12   7   2       84.34      139.61     56.52 o 
 -13   8   2       38.87        8.81     49.92 o 
 -12   8   2        1.38        4.36     41.67 o 
 -11   8   2      162.97      207.39     42.59 o 
 -10   8   2       48.76       78.66     30.94 o 
  -9   8   2      279.79      242.72     39.23 o 
  -8   8   2        0.04       30.15     37.66 o 
  -7   8   2      241.20      287.05     18.69 o 
  -6   8   2       43.87       67.67     11.78 o 
  -5   8   2     1395.08     1429.23     26.97 o 
  -4   8   2      240.18      190.43     10.53 o 
  -3   8   2      451.02      493.30     16.31 o 
  -2   8   2       84.62       55.92      7.36 o 
  -1   8   2     1181.30     1098.41     30.94 o 
   0   8   2     4521.52     4684.99     51.74 o 
   1   8   2      675.10      605.78     13.11 o 
   2   8   2      459.60      464.37     12.03 o 
   3   8   2     1155.18     1181.42     17.36 o 
   4   8   2        0.00       12.88      6.08 o 
   5   8   2      184.95      194.18     12.88 o 
   6   8   2       52.25       62.95     11.85 o 
   7   8   2      407.14      454.58     51.12 o 
   8   8   2        2.06       14.46     21.68 o 
   9   8   2      210.24      226.59     34.92 o 
  10   8   2       80.06       76.02     27.22 o 
  11   8   2      518.26      568.20     54.19 o 
  12   8   2       16.38      -10.19     43.56 o 
 -13   9   2      150.71      172.80     60.68 o 
 -12   9   2       21.12       67.56     51.96 o 
 -11   9   2       99.91      131.64     37.06 o 
 -10   9   2      431.07      500.55     53.40 o 
  -9   9   2      416.31      438.11     48.73 o 
  -8   9   2        0.29      -18.75     32.53 o 
  -7   9   2       60.90       76.53     13.77 o 
  -6   9   2      635.91      667.55     18.60 o 
  -5   9   2      110.31      150.78     10.56 o 
  -4   9   2     2963.48     3131.61     36.91 o 
  -3   9   2        1.42       64.93     12.66 o 
  -2   9   2      202.61      261.13     22.19 o 
  -1   9   2      807.63      764.10     17.38 o 
   0   9   2       31.39        9.89      5.07 o 
   1   9   2     6961.04     7365.23     61.73 o 
   2   9   2      420.87      438.85     12.03 o 
   3   9   2      168.52      147.76      9.83 o 
   4   9   2     2524.11     2439.42     30.24 o 
   5   9   2      346.16      328.45     12.64 o 
   6   9   2      255.70      221.39     19.47 o 
   7   9   2       97.16       88.75     21.11 o 
   8   9   2       38.28        6.92     21.23 o 
   9   9   2      173.75      177.94     33.22 o 
  10   9   2        0.49       -9.72     22.07 o 
  11   9   2      190.18      241.63     45.50 o 
  12   9   2       23.41       34.20     65.21 o 
 -13  10   2      114.26      131.64     59.53 o 
 -12  10   2      133.06      103.57     49.25 o 
 -11  10   2       25.53       65.12     32.48 o 
 -10  10   2      229.05      224.49     42.57 o 
  -9  10   2        9.89       55.34     29.14 o 
  -8  10   2      366.42      373.72     43.83 o 
  -7  10   2      144.13      152.98     16.51 o 
  -6  10   2      110.41      104.56     10.58 o 
  -5  10   2       30.82       18.18      7.28 o 
  -4  10   2     4907.96     4903.13     50.84 o 
  -3  10   2      721.41     1058.08     68.15 o 
  -2  10   2     2906.38     2805.90     34.18 o 
  -1  10   2      378.64      420.30     13.39 o 
   0  10   2     1000.94     1088.65     20.47 o 
   1  10   2      121.93      120.58      8.43 o 
   2  10   2        0.22       -6.36      6.36 o 
   3  10   2      394.00      419.61     17.64 o 
   4  10   2      255.04      303.94     12.31 o 
   5  10   2       64.78       47.69      7.68 o 
   6  10   2        1.62       17.58     12.48 o 
   7  10   2       25.75       22.60     16.54 o 
   8  10   2        0.15        2.35     18.53 o 
   9  10   2       23.53       26.89     26.08 o 
  10  10   2        8.79       31.89     30.36 o 
  11  10   2        2.60       48.49     63.86 o 
  12  10   2       54.97       52.87     63.03 o 
 -12  11   2       27.32        4.00     41.34 o 
 -11  11   2      136.70      128.88     40.26 o 
 -10  11   2        6.24       -0.91     27.27 o 
  -9  11   2      507.97      542.88     53.18 o 
  -8  11   2       37.04       65.29     28.30 o 
  -7  11   2       45.59       57.23     13.60 o 
  -6  11   2      262.44      272.91     15.19 o 
  -5  11   2     1276.72     1174.07     24.68 o 
  -4  11   2      265.54      266.86     13.01 o 
  -3  11   2      245.93      216.06     11.90 o 
  -2  11   2        4.69       -0.46      7.04 o 
  -1  11   2      682.84      544.76     16.92 o 
   0  11   2       19.83       33.54      7.95 o 
   1  11   2        0.05       57.65     19.57 o 
   2  11   2       96.65      106.72      9.36 o 
   3  11   2      479.04      564.50     13.54 o 
   4  11   2        7.11       10.75      6.32 o 
   5  11   2        8.85       12.83      7.18 o 
   6  11   2      404.05      475.20     24.64 o 
   7  11   2       17.45       -9.16     14.42 o 
   8  11   2       14.86       11.26     27.68 o 
   9  11   2      309.21      317.85     73.06 o 
  10  11   2        5.01       28.77     33.77 o 
  11  11   2        0.68      -14.11     63.94 o 
  12  11   2        0.74       42.95     72.78 o 
 -12  12   2      203.28      160.87     89.62 o 
 -11  12   2        3.34       10.63     34.90 o 
 -10  12   2      282.34      248.96     42.51 o 
  -9  12   2        0.33       11.44     26.32 o 
  -8  12   2       10.84        2.67     21.46 o 
  -7  12   2       26.60       32.51     13.82 o 
  -6  12   2      212.44      211.48     19.65 o 
  -5  12   2      210.40      233.51     14.41 o 
  -4  12   2      107.05      114.76     10.82 o 
  -3  12   2        4.67       -0.46      7.11 o 
  -2  12   2     2201.54     2172.65     30.83 o 
  -1  12   2      666.92      696.39     18.77 o 
   0  12   2      452.29      360.77     26.05 o 
   1  12   2     1565.21     1558.27     23.83 o 
   2  12   2      910.14      872.96     23.21 o 
   3  12   2        9.24       -4.12      7.08 o 
   4  12   2      419.14      422.59     13.86 o 
   5  12   2      569.52      556.77     16.93 o 
   6  12   2      101.80      126.38     17.25 o 
   7  12   2      200.18      234.56     27.37 o 
   8  12   2        0.41        1.89     26.12 o 
   9  12   2        2.84       20.64     77.79 o 
  10  12   2        0.75       18.50     28.50 o 
  11  12   2        4.43       66.88     68.58 o 
  12  12   2       34.07      -29.90     65.45 o 
 -12  13   2       87.14       82.54     74.49 o 
 -11  13   2      225.77      218.07     57.34 o 
 -10  13   2        1.58        3.79     28.20 o 
  -9  13   2      173.89      183.12     37.20 o 
  -8  13   2      138.79      154.36     21.23 o 
  -7  13   2     1151.32     1089.45     35.87 o 
  -6  13   2      451.70      427.25     28.54 o 
  -5  13   2     1056.37      987.60     24.27 o 
  -4  13   2       10.15       18.63      8.36 o 
  -3  13   2     4164.69     4427.18     53.64 o 
  -2  13   2      485.73      585.49     23.25 o 
  -1  13   2      301.35      304.57     14.51 o 
   0  13   2       13.90       52.20      9.43 o 
   1  13   2      615.97      557.04     15.54 o 
   2  13   2      750.38      817.13     18.67 o 
   3  13   2     1027.33     1054.45     18.85 o 
   4  13   2       38.74       23.15      7.53 o 
   5  13   2      351.35      330.91     14.97 o 
   6  13   2     2648.53     2413.53     49.84 o 
   7  13   2     3288.90     2996.36     73.89 o 
   8  13   2        9.90       50.48     39.97 o 
   9  13   2        0.03       23.41     34.28 o 
  10  13   2        0.49       12.56     74.89 o 
  11  13   2       16.02        4.53     42.76 o 
 -12  14   2       53.19       57.42     79.69 o 
 -11  14   2      132.67      312.21     59.66 o 
 -10  14   2       41.86       85.59     80.01 o 
  -9  14   2       13.53       29.78     29.80 o 
  -8  14   2        8.33       18.49     16.11 o 
  -7  14   2       20.02       26.76     14.58 o 
  -6  14   2     2368.05     2264.26     43.05 o 
  -5  14   2       38.42       71.27      9.66 o 
  -4  14   2      117.13      157.05     13.10 o 
  -3  14   2     2026.18     2065.49     34.70 o 
  -2  14   2       79.56       85.77     12.42 o 
  -1  14   2      565.93      606.85     52.94 o 
   0  14   2      370.44      404.25     17.63 o 
   1  14   2       16.84        1.12      6.23 o 
   2  14   2     2681.23     2617.64     38.54 o 
   3  14   2        1.06       -5.11      7.86 o 
   4  14   2      533.92      536.39     15.56 o 
   5  14   2       28.22       35.23     11.69 o 
   6  14   2     2157.93     2130.84     58.69 o 
   7  14   2      100.89      106.42     26.04 o 
   8  14   2        1.57       -4.59     35.25 o 
   9  14   2      319.07      354.40     59.96 o 
  10  14   2        9.54       54.36     42.78 o 
  11  14   2       19.59       93.10     77.62 o 
 -12  15   2        0.18      -24.95     67.49 o 
 -11  15   2      395.06      606.34     88.15 o 
 -10  15   2        0.12       77.39     90.08 o 
  -9  15   2        0.25       22.59     48.43 o 
  -8  15   2     1236.17     1195.83     50.85 o 
  -7  15   2      111.43       99.74     17.19 o 
  -6  15   2        7.08       23.98     11.11 o 
  -5  15   2      127.95      154.84     12.66 o 
  -4  15   2      172.47      157.80     12.63 o 
  -3  15   2       50.16       46.72     10.36 o 
  -2  15   2      952.66     1071.08     31.49 o 
  -1  15   2      190.54      200.72     13.38 o 
   0  15   2     2164.57     2092.23     36.76 o 
   1  15   2     1269.44     1217.29     26.61 o 
   2  15   2       34.09       26.79      9.20 o 
   3  15   2      450.50      481.55     17.38 o 
   4  15   2       48.30       30.58      9.03 o 
   5  15   2       16.07       10.09     11.61 o 
   6  15   2     1194.27     1199.26     45.92 o 
   7  15   2       32.26       38.99     23.20 o 
   8  15   2     1216.34     1116.71     87.36 o 
   9  15   2       14.05       17.95     75.63 o 
  10  15   2      208.49      343.28     66.89 o 
  11  15   2      108.38       59.66     75.07 o 
 -12  16   2      376.75      463.30    120.66 o 
 -11  16   2      460.90      304.21     98.63 o 
 -10  16   2       28.40       61.83     78.74 o 
  -9  16   2       93.38      101.90     62.40 o 
  -8  16   2       56.33       58.51     38.61 o 
  -7  16   2       92.39      135.25     22.15 o 
  -6  16   2       35.65       38.53     12.26 o 
  -5  16   2     1910.28     1813.15     31.71 o 
  -4  16   2       12.31       14.08      9.19 o 
  -3  16   2      443.41      474.96     20.51 o 
  -2  16   2       10.61       11.11      8.50 o 
  -1  16   2     4066.49     4056.10     51.47 o 
   0  16   2      582.88      559.99     21.72 o 
   1  16   2        2.52       23.87      6.94 o 
   2  16   2       67.66       81.08     11.38 o 
   3  16   2      381.49      392.72     22.49 o 
   4  16   2       51.72       53.60     11.34 o 
   5  16   2      330.04      304.25     19.49 o 
   6  16   2        1.27       25.45     16.69 o 
   7  16   2       25.66       32.95     22.68 o 
   8  16   2       50.80       72.35     63.81 o 
   9  16   2       61.31       89.75     76.81 o 
  10  16   2        6.52      -36.05     62.20 o 
  11  16   2      187.88      148.77     88.13 o 
 -11  17   2      116.76      115.01     80.48 o 
 -10  17   2        0.26       46.32     41.56 o 
  -9  17   2       35.07       28.78     36.96 o 
  -8  17   2       10.80       44.02     23.77 o 
  -7  17   2       56.89       68.71     20.74 o 
  -6  17   2     6805.43     6818.14     91.98 o 
  -5  17   2      177.33      195.06     14.77 o 
  -4  17   2     1070.83     1043.20     28.12 o 
  -3  17   2        0.60       -6.46      9.47 o 
  -2  17   2      162.36      161.54     17.58 o 
  -1  17   2      374.06      397.84     18.11 o 
   0  17   2     1374.48     1384.46     31.66 o 
   1  17   2        4.08       13.46      8.11 o 
   2  17   2      202.67      221.22     18.43 o 
   3  17   2      143.84      144.52     13.94 o 
   4  17   2      692.98      780.71     31.80 o 
   5  17   2      331.91      347.67     22.55 o 
   6  17   2     2077.61     2068.68     61.58 o 
   7  17   2      172.67      199.64     34.58 o 
   8  17   2        0.69       48.42     58.38 o 
   9  17   2       81.43      123.04    106.99 o 
  10  17   2      210.11      266.75     94.72 o 
  11  17   2      224.85      181.68     86.28 o 
 -11  18   2       32.32       50.77     74.02 o 
 -10  18   2       62.40      135.17     48.66 o 
  -9  18   2       56.60       46.49     40.59 o 
  -8  18   2       94.35       84.13     27.33 o 
  -7  18   2     1054.84     1121.82     47.30 o 
  -6  18   2      340.68      336.03     33.92 o 
  -5  18   2     4874.99     4751.62     62.11 o 
  -4  18   2     1759.56     1732.07     33.36 o 
  -3  18   2     1666.23     1648.76     38.30 o 
  -2  18   2      550.88      534.62     21.21 o 
  -1  18   2      658.12      681.92     25.99 o 
   0  18   2       38.00       58.82     21.39 o 
   1  18   2     3558.30     3603.20     65.13 o 
   2  18   2     1333.97     1321.15     29.87 o 
   3  18   2     2212.14     2234.26     41.34 o 
   4  18   2       56.57       88.33     16.42 o 
   5  18   2     2063.48     2058.08     44.88 o 
   6  18   2        8.95       34.96     19.43 o 
   7  18   2      314.70      277.98     37.72 o 
   8  18   2      211.63      176.44     54.46 o 
   9  18   2      160.28      276.98     93.66 o 
  10  18   2       59.07      120.52     76.98 o 
 -11  19   2        4.93       24.03     67.32 o 
 -10  19   2        9.05       26.76     58.50 o 
  -9  19   2       17.03       32.07     39.33 o 
  -8  19   2      795.05      922.78     59.37 o 
  -7  19   2      260.70      244.46     28.98 o 
  -6  19   2     2386.06     2627.44     70.65 o 
  -5  19   2      514.36      473.81     22.73 o 
  -4  19   2     1119.60     1138.31     30.40 o 
  -3  19   2      458.64      398.89     21.40 o 
  -2  19   2      696.38      701.91     29.33 o 
  -1  19   2      522.23      562.85     27.31 o 
   0  19   2     1537.13     1553.22     38.28 o 
   1  19   2     3101.91     3084.69     58.35 o 
   2  19   2      226.64      217.85     16.74 o 
   3  19   2      297.25      278.82     22.46 o 
   4  19   2     1032.23      971.94     31.45 o 
   5  19   2      168.29      154.64     21.84 o 
   6  19   2     1973.40     2081.30     64.63 o 
   7  19   2      277.13      350.74     55.09 o 
   8  19   2       42.43       91.98     47.02 o 
   9  19   2        0.20       20.54     45.38 o 
  10  19   2       27.05       35.98     73.24 o 
 -11  20   2       67.18       58.87     79.21 o 
 -10  20   2       75.04      241.76    104.34 o 
  -9  20   2      111.95      175.64     51.73 o 
  -8  20   2       13.75       43.39     26.66 o 
  -7  20   2        1.27       21.12     25.52 o 
  -6  20   2      713.99      698.49     41.98 o 
  -5  20   2     1053.49     1015.00     29.32 o 
  -4  20   2     1818.75     1714.29     37.07 o 
  -3  20   2      513.54      512.81     26.02 o 
  -2  20   2      403.12      389.85     28.38 o 
  -1  20   2      327.99      365.32     38.77 o 
   0  20   2      281.41      310.37     22.39 o 
   1  20   2      448.11      513.44     26.82 o 
   2  20   2        0.07       19.56     13.36 o 
   3  20   2      337.84      336.70     25.12 o 
   4  20   2        0.58       28.00     16.71 o 
   5  20   2      483.52      570.53     28.19 o 
   6  20   2      483.39      439.33     37.02 o 
   7  20   2        6.89       33.72     30.72 o 
   8  20   2       12.78       33.26     27.00 o 
   9  20   2       72.38       45.84     70.18 o 
  10  20   2      219.13      231.29     90.54 o 
 -10  21   2        1.37       33.22     69.17 o 
  -9  21   2      678.70      815.73     89.45 o 
  -8  21   2       31.78       46.50     27.30 o 
  -7  21   2        9.54       53.57     29.16 o 
  -6  21   2      179.43      235.12     29.80 o 
  -5  21   2       63.77       65.93     22.55 o 
  -4  21   2      319.79      323.62     20.58 o 
  -3  21   2      174.14      152.08     17.53 o 
  -2  21   2        0.91        7.89     13.55 o 
  -1  21   2     2555.86     2654.64     54.60 o 
   0  21   2      166.89      186.28     20.04 o 
   1  21   2     1703.50     1662.68     49.71 o 
   2  21   2       17.20       11.74     13.86 o 
   3  21   2        7.11       12.43     12.42 o 
   4  21   2      322.04      318.85     27.92 o 
   5  21   2       32.71       23.98     18.42 o 
   6  21   2        0.56       22.37     25.49 o 
   7  21   2       12.88       26.63     28.57 o 
   8  21   2        0.03       55.00     28.30 o 
   9  21   2      466.96      331.90     95.59 o 
  10  21   2       66.24       64.35     74.88 o 
 -10  22   2        0.14       54.94     66.92 o 
  -9  22   2       23.20       79.43     46.62 o 
  -8  22   2      173.79      212.48     38.76 o 
  -7  22   2        0.59       29.46     27.85 o 
  -6  22   2      375.51      462.14     47.60 o 
  -5  22   2        3.67        5.65     16.10 o 
  -4  22   2       12.44       -6.62     12.63 o 
  -3  22   2        0.04       12.89     12.27 o 
  -2  22   2      345.73      377.04     26.43 o 
  -1  22   2        0.42        8.10     11.63 o 
   0  22   2       43.31       48.29     14.23 o 
   1  22   2       74.78       61.81     16.29 o 
   2  22   2      165.38      145.77     19.39 o 
   3  22   2      225.12      239.51     22.43 o 
   4  22   2      433.35      480.83     29.17 o 
   5  22   2      178.00      177.37     34.84 o 
   6  22   2      702.38      687.19     58.48 o 
   7  22   2       24.51       10.11     25.68 o 
   8  22   2      363.67      353.96     63.40 o 
   9  22   2       64.35       69.75     69.31 o 
 -10  23   2        1.60      -17.44     63.13 o 
  -9  23   2      157.96       75.22     48.32 o 
  -8  23   2       34.64       68.09     48.63 o 
  -7  23   2      399.29      471.99     49.88 o 
  -6  23   2       42.85       50.90     28.75 o 
  -5  23   2       10.00       20.78     17.54 o 
  -4  23   2       12.33       -2.11     17.77 o 
  -3  23   2       34.16       46.27     13.54 o 
  -2  23   2       23.64       44.87     16.97 o 
  -1  23   2       16.53       17.08     12.48 o 
   0  23   2      151.27      126.68     19.24 o 
   1  23   2      314.68      402.11     27.53 o 
   2  23   2       98.64       49.21     17.94 o 
   3  23   2      691.83      682.30     37.83 o 
   4  23   2      159.71      181.54     22.62 o 
   5  23   2       62.50       19.53     37.17 o 
   6  23   2        0.22        2.12     25.34 o 
   7  23   2       18.60       26.26     38.99 o 
   8  23   2       19.76       45.81     83.16 o 
   9  23   2        0.99       23.44     60.29 o 
  -9  24   2       88.78       22.82     67.36 o 
  -8  24   2       11.79       68.98     37.98 o 
  -7  24   2       12.36       54.60     37.19 o 
  -6  24   2       34.91       56.39     37.40 o 
  -5  24   2      247.97      274.40     44.08 o 
  -4  24   2      930.32      983.69     48.26 o 
  -3  24   2      188.75      214.21     30.39 o 
  -2  24   2      484.64      459.75     38.72 o 
  -1  24   2        4.03       22.65     15.55 o 
   0  24   2       62.18       91.94     17.39 o 
   1  24   2        0.05       -0.11     14.52 o 
   2  24   2     1117.94      966.50     46.64 o 
   3  24   2        0.93       12.22     17.27 o 
   4  24   2      361.15      355.60     35.30 o 
   5  24   2       90.77       36.85     28.31 o 
   6  24   2        0.80       14.85     38.95 o 
   7  24   2       35.04       42.98     30.53 o 
   8  24   2       27.04        1.99     29.29 o 
   9  24   2       18.11       26.56     69.20 o 
  -9  25   2        0.08       40.35     40.89 o 
  -8  25   2      127.32      282.04     55.85 o 
  -7  25   2        5.18       44.52     37.45 o 
  -6  25   2     1525.65     1623.09    114.51 o 
  -5  25   2      174.67      156.57     39.44 o 
  -4  25   2      446.52      445.27     39.41 o 
  -3  25   2      145.77      186.63     84.17 o 
  -2  25   2       75.05      124.22     50.59 o 
  -1  25   2      233.73      266.85     44.05 o 
   0  25   2      233.88      235.20     35.78 o 
   1  25   2        5.73        8.61     21.99 o 
   2  25   2       95.11       66.94     26.80 o 
   3  25   2        4.71       -1.49     21.20 o 
   4  25   2       40.26       41.11     23.91 o 
   5  25   2       56.09       22.63     26.41 o 
   6  25   2      492.92      483.33     52.60 o 
   7  25   2      173.87      127.25     56.73 o 
   8  25   2       30.40       66.38     35.75 o 
  -9  26   2      210.98      291.28     65.34 o 
  -8  26   2        9.47       85.62     47.99 o 
  -7  26   2       17.55      -31.50     46.95 o 
  -6  26   2        0.08      -19.17     34.99 o 
  -5  26   2      269.01      282.12     41.40 o 
  -4  26   2       53.99       73.16     56.85 o 
  -3  26   2      617.61      791.03     88.82 o 
  -2  26   2      204.32      246.50     56.00 o 
  -1  26   2      327.75      397.72     46.61 o 
   0  26   2        8.30       61.71     22.49 o 
   1  26   2       10.41      -15.47     23.49 o 
   2  26   2       99.97      100.46     31.24 o 
   3  26   2      278.69      346.41     44.43 o 
   4  26   2       25.04       32.37     23.60 o 
   5  26   2       13.79       18.44     83.69 o 
   6  26   2        1.51        6.19     32.18 o 
   7  26   2       84.80       59.46     36.06 o 
   8  26   2       23.16       33.34     35.63 o 
  -8  27   2        1.94        3.11     39.78 o 
  -7  27   2       62.87       89.55     43.79 o 
  -6  27   2      329.67      330.80     61.89 o 
  -5  27   2        1.15      -17.22     57.50 o 
  -4  27   2       90.50      100.58     30.90 o 
  -3  27   2        7.69        7.26     22.06 o 
  -2  27   2      144.48      234.84     62.15 o 
  -1  27   2        2.41       21.66     53.82 o 
   0  27   2        8.12       17.68     23.40 o 
   1  27   2        0.00       64.62     25.88 o 
   2  27   2       10.15       -6.90     23.52 o 
   3  27   2       15.22       21.06     25.05 o 
   4  27   2       17.52      -14.54     21.62 o 
   5  27   2        0.05      -27.81     93.76 o 
   6  27   2       82.56      124.41     44.30 o 
   7  27   2       17.88       11.93     36.64 o 
   8  27   2       64.21       18.88     39.26 o 
  -8  28   2        6.90       41.60     49.24 o 
  -7  28   2       48.56      -12.12     39.24 o 
  -6  28   2       14.74      -33.66     33.66 o 
  -5  28   2      637.38     1058.16     64.98 o 
  -4  28   2       10.32       25.64     30.11 o 
  -3  28   2      445.84      542.72     56.38 o 
  -2  28   2        0.91       13.87     24.77 o 
  -1  28   2       29.74       65.43     27.54 o 
   0  28   2        0.44       15.97     50.36 o 
   1  28   2       74.17      107.68     31.14 o 
   2  28   2       12.27       14.52     25.68 o 
   3  28   2      112.92       71.77     29.85 o 
   4  28   2       39.48       73.76     28.65 o 
   5  28   2      435.79      625.25     78.43 o 
   6  28   2        7.62       -3.77     32.58 o 
   7  28   2      354.03      377.98     70.35 o 
  -7  29   2      123.55      251.00     69.15 o 
  -6  29   2      198.88      199.33     54.39 o 
  -5  29   2        1.40      -27.38     74.14 o 
  -4  29   2       43.21       73.50     40.75 o 
  -3  29   2      132.02      115.62     33.73 o 
  -2  29   2      462.22      438.13     51.03 o 
  -1  29   2       62.09       22.15    111.44 o 
   0  29   2       62.12       60.37     29.99 o 
   1  29   2        8.89       52.38     30.61 o 
   2  29   2       75.58      159.03     36.20 o 
   3  29   2       52.73       79.45     46.60 o 
   4  29   2       58.36       59.04     28.89 o 
   5  29   2        4.84       10.70     37.17 o 
   6  29   2       22.92       47.65     41.88 o 
   7  29   2        0.09       26.79     39.40 o 
  -7  30   2      123.37      165.23     62.48 o 
  -6  30   2      108.22       44.53     47.43 o 
  -5  30   2      713.98      802.06    102.18 o 
  -4  30   2       12.77       30.35     75.36 o 
  -3  30   2        2.93       15.57     26.96 o 
  -2  30   2      216.57      186.66     39.63 o 
  -1  30   2       19.77       33.07     60.61 o 
   0  30   2      136.10       69.00     37.84 o 
   1  30   2      153.19      168.45     34.37 o 
   2  30   2       69.21      138.90     35.88 o 
   3  30   2      408.17      366.30     56.36 o 
   4  30   2       38.08       90.73     63.27 o 
   5  30   2      344.84      505.62     81.60 o 
   6  30   2       36.05      114.92     50.07 o 
  -6  31   2       43.63       64.30     49.72 o 
  -5  31   2      556.62      660.20    101.90 o 
  -4  31   2        9.48       -3.04     31.87 o 
  -3  31   2      107.10      177.05     40.36 o 
  -2  31   2        0.93       83.00     30.12 o 
  -1  31   2       41.58       45.85     30.24 o 
   0  31   2       12.79       78.70     33.32 o 
   1  31   2       27.35       18.06     26.83 o 
   2  31   2       51.85      -13.97     61.38 o 
   3  31   2        5.65       17.89     16.07 o 
   4  31   2       14.21       47.19     27.15 o 
   5  31   2       66.87      121.77     51.20 o 
  -5  32   2      801.44      941.86    115.80 o 
  -4  32   2     1108.45     1545.93     85.84 o 
  -3  32   2       18.46       73.38     58.49 o 
  -2  32   2        7.71       34.22     25.66 o 
  -1  32   2        2.66       33.47     28.45 o 
   0  32   2       52.72       77.12     32.93 o 
   1  32   2       32.25        4.22     29.46 o 
   2  32   2        2.88       15.75     37.41 o 
   3  32   2        0.42       39.82     18.06 o 
   4  32   2      137.68      265.24     68.13 o 
   5  32   2      504.33      595.11     89.42 o 
  -4  33   2        3.06       62.72     30.31 o 
  -3  33   2       80.01      139.88     40.32 o 
  -2  33   2       75.54       89.52     32.49 o 
  -1  33   2       10.50      -22.27     26.86 o 
   0  33   2       82.65       53.76     34.92 o 
   1  33   2        0.09       28.34     26.38 o 
   2  33   2      120.16      156.93     56.54 o 
   3  33   2       82.52       73.37     26.82 o 
   4  33   2        0.82      -11.97     38.11 o 
  -3  34   2       91.13      173.98     70.98 o 
  -2  34   2        0.54      -37.87     55.64 o 
  -1  34   2       59.65       58.32     33.63 o 
   0  34   2       14.47        9.06     31.99 o 
   1  34   2       24.48       59.25     41.26 o 
   2  34   2        6.93       50.45     28.34 o 
  -1  35   2      259.83      350.07     53.71 o 
   0  35   2       15.76       73.54     36.97 o 
 -13   1   3       14.41       54.59     55.55 o 
 -12   1   3      434.93      348.15     46.63 o 
 -11   1   3      194.34      194.77     36.55 o 
 -10   1   3     3380.02     3215.37    147.91 o 
  -9   1   3      327.72      327.66     37.90 o 
  -8   1   3       36.25       38.84     22.02 o 
  -7   1   3      122.73       99.82     21.44 o 
  -6   1   3     5525.75     5555.90     54.44 o 
  -5   1   3     1240.42     1343.18     24.25 o 
  -4   1   3     6216.81     6159.12     60.31 o 
  -3   1   3      209.16      199.72      9.94 o 
  -2   1   3      945.17      814.75     12.05 o 
  -1   1   3      678.04      686.08     14.74 o 
   0   1   3    14429.02    13821.79    126.42 o 
   1   1   3     4887.46     4474.74     45.49 o 
   2   1   3    56983.81    55620.63    633.02 o 
   3   1   3     3246.43     3199.69     51.34 o 
   4   1   3      935.02      928.56     27.94 o 
   5   1   3       54.25       44.04      9.38 o 
   6   1   3     1371.40     1259.14     28.33 o 
   7   1   3       76.22       69.73     22.01 o 
   8   1   3      383.92      437.19     41.30 o 
   9   1   3      459.65      414.27     43.39 o 
  10   1   3       41.67       24.25     24.24 o 
  11   1   3       83.68       85.07     32.38 o 
  12   1   3       60.77       43.84     55.46 o 
 -13   2   3       85.09      115.68     59.43 o 
 -12   2   3       16.51       37.94     30.62 o 
 -11   2   3       47.74      124.05     31.23 o 
 -10   2   3       15.94       33.21     25.99 o 
  -9   2   3      178.97      162.51     51.99 o 
  -8   2   3       14.97       -2.59     19.35 o 
  -7   2   3      761.33      654.27     37.59 o 
  -6   2   3        2.98       14.44      7.27 o 
  -5   2   3     2526.80     2736.50     44.41 o 
  -4   2   3      416.96      461.86     21.37 o 
  -3   2   3     5805.79     5553.35     63.11 o 
  -2   2   3       20.11       18.45      6.51 o 
  -1   2   3    19478.13    18536.09    223.04 o 
   0   2   3     3997.69     3865.91     34.89 o 
   1   2   3    10608.30    10348.20     95.06 o 
   2   2   3      718.96      660.80     25.33 o 
   3   2   3     2283.16     2350.42     35.71 o 
   4   2   3        6.94        5.76      7.59 o 
   5   2   3      243.01      259.53     14.40 o 
   6   2   3      121.67       97.86     11.59 o 
   7   2   3      153.04      159.62     27.08 o 
   8   2   3      805.82      752.05     48.55 o 
   9   2   3       78.79       89.18     29.97 o 
  10   2   3      209.81      208.79     35.67 o 
  11   2   3       25.14       48.89     32.37 o 
  12   2   3       10.22       48.39     57.50 o 
 -13   3   3       66.64       10.05     51.45 o 
 -12   3   3       18.65       40.63     31.39 o 
 -11   3   3        3.36        9.05     25.25 o 
 -10   3   3        1.11       10.21     36.55 o 
  -9   3   3      124.48       89.60     26.65 o 
  -8   3   3      167.30      229.35     31.29 o 
  -7   3   3      561.81      522.78     38.19 o 
  -6   3   3       12.02       20.67      7.44 o 
  -5   3   3     3326.69     3673.52     43.63 o 
  -4   3   3      954.14      972.55     16.21 o 
  -3   3   3      500.40      429.08     11.50 o 
  -2   3   3     3220.19     3062.79     26.42 o 
  -1   3   3    14741.04    13341.04    105.38 o 
   0   3   3      211.20      182.24      6.28 o 
   1   3   3     1164.03     1281.39     17.08 o 
   2   3   3     1289.00     1306.28     30.66 o 
   3   3   3     9060.39     8783.61    104.54 o 
   4   3   3     1723.60     1799.53     32.46 o 
   5   3   3      864.04      802.50     20.43 o 
   6   3   3        9.88       19.08     10.20 o 
   7   3   3       75.28       79.41     22.93 o 
   8   3   3      395.91      422.57     40.93 o 
   9   3   3     1231.34     1054.52     57.43 o 
  10   3   3       34.50       68.64     35.65 o 
  11   3   3        6.71       42.84     28.36 o 
  12   3   3       20.68       60.08     55.57 o 
 -13   4   3      106.75       50.92     76.87 o 
 -12   4   3       14.87       -3.96     26.87 o 
 -11   4   3       16.67       23.14     25.01 o 
 -10   4   3       79.75       76.22     26.81 o 
  -9   4   3      475.71      381.55     39.90 o 
  -8   4   3     1139.53     1007.79     48.46 o 
  -7   4   3      337.83      300.94     21.09 o 
  -6   4   3     1244.75     1209.12     20.12 o 
  -5   4   3      164.93      229.63     11.64 o 
  -4   4   3     1725.95     1677.82     22.43 o 
  -3   4   3        3.76        7.63      5.42 o 
  -2   4   3     5947.63     5572.06     46.34 o 
  -1   4   3     1142.34     1142.97     21.42 o 
   0   4   3     1253.05     1306.55     16.22 o 
   1   4   3     6400.60     6220.02     59.65 o 
   2   4   3       67.70       93.87      8.34 o 
   3   4   3      217.65      223.36     13.67 o 
   4   4   3      422.34      412.89     15.45 o 
   5   4   3     1739.76     1712.90     30.16 o 
   6   4   3     3350.08     3247.12     54.16 o 
   7   4   3      272.94      286.87     32.70 o 
   8   4   3     1772.14     1626.12     62.53 o 
   9   4   3      327.98      289.41     38.18 o 
  10   4   3       30.97       49.11     26.59 o 
  11   4   3      199.52      197.73     39.20 o 
  12   4   3       10.10        7.68     48.72 o 
 -13   5   3      247.64      200.27     64.70 o 
 -12   5   3        0.01        3.31     27.71 o 
 -11   5   3      102.85       99.77     30.61 o 
 -10   5   3        5.16        3.41     31.62 o 
  -9   5   3      255.02      156.72     31.41 o 
  -8   5   3        0.95      -19.03     19.03 o 
  -7   5   3       45.74       34.33      8.99 o 
  -6   5   3       62.20       59.87      6.63 o 
  -5   5   3      414.72      481.62     16.41 o 
  -4   5   3        2.77       -0.94      5.32 o 
  -3   5   3    11171.80    10870.29     83.99 o 
  -2   5   3     1009.98      995.63     15.86 o 
  -1   5   3    46640.08    43617.70    381.46 o 
   0   5   3      147.36      135.32      7.65 o 
   1   5   3     5953.33     5696.86     77.65 o 
   2   5   3      795.22      797.14     14.01 o 
   3   5   3     1280.40     1278.52     21.12 o 
   4   5   3     1444.50     1353.21     25.98 o 
   5   5   3       85.85       57.70      9.88 o 
   6   5   3      117.92      155.40     15.90 o 
   7   5   3      937.70      836.98     46.11 o 
   8   5   3       78.58      121.55     27.74 o 
   9   5   3      117.27      113.17     29.30 o 
  10   5   3        0.23       53.11     26.74 o 
  11   5   3        9.28       29.43     28.93 o 
  12   5   3      265.03      401.92     77.22 o 
 -13   6   3      180.79      373.70     75.25 o 
 -12   6   3        0.99       30.18     29.46 o 
 -11   6   3       21.77       63.00     28.16 o 
 -10   6   3        9.78       -2.77     22.44 o 
  -9   6   3       27.13       53.69     25.30 o 
  -8   6   3      261.70      264.90     35.20 o 
  -7   6   3        0.86       -7.31      7.31 o 
  -6   6   3     1739.94     2391.45     66.86 o 
  -5   6   3       50.44       60.27      8.27 o 
  -4   6   3     2969.00     3063.66     33.53 o 
  -3   6   3      230.45      226.11     10.01 o 
  -2   6   3     1429.61     1440.09     22.08 o 
  -1   6   3      754.06      701.73     19.33 o 
   0   6   3    44732.95    44736.04    924.00 o 
   1   6   3     1111.87     1009.89     21.02 o 
   2   6   3      852.20      811.51     15.51 o 
   3   6   3      508.22      485.83     14.24 o 
   4   6   3     3027.79     2967.77     37.04 o 
   5   6   3      756.87      797.00     22.81 o 
   6   6   3     7277.17     7049.63     92.97 o 
   7   6   3      499.36      553.01     42.37 o 
   8   6   3      543.93      526.78     43.89 o 
   9   6   3      184.85      177.30     31.27 o 
  10   6   3        1.32       -3.65     23.75 o 
  11   6   3       51.88      116.61     33.38 o 
  12   6   3       33.23       16.02     47.44 o 
 -13   7   3        4.23       55.19     53.75 o 
 -12   7   3       72.85      123.77     58.73 o 
 -11   7   3      303.70      326.33     42.43 o 
 -10   7   3       69.42       63.98     27.17 o 
  -9   7   3      261.02      227.73     32.43 o 
  -8   7   3     3279.06     3053.97     83.41 o 
  -7   7   3      509.49      491.22     19.54 o 
  -6   7   3       10.41       49.73      8.21 o 
  -5   7   3     1083.00     1073.19     19.75 o 
  -4   7   3     2018.43     2103.71     28.52 o 
  -3   7   3     4648.45     4679.48     46.75 o 
  -2   7   3       40.70       57.15      7.70 o 
  -1   7   3     1503.38     1612.38     47.03 o 
   0   7   3     1375.25     1336.24     30.34 o 
   1   7   3     1665.96     1686.11     31.65 o 
   2   7   3      988.91      894.77     17.26 o 
   3   7   3      373.50      437.67     20.91 o 
   4   7   3     1234.61     1264.20     21.78 o 
   5   7   3       50.41       45.30      8.90 o 
   6   7   3       50.81       54.97     12.53 o 
   7   7   3       41.88       62.97     18.18 o 
   8   7   3      122.44      120.63     27.53 o 
   9   7   3        8.64       55.40     26.09 o 
  10   7   3       24.20       53.15     26.45 o 
  11   7   3       96.20      102.19     38.96 o 
  12   7   3       50.54      -40.86     46.44 o 
 -13   8   3      419.31      422.60     80.79 o 
 -12   8   3      153.45      171.26     42.07 o 
 -11   8   3        5.42       80.23     31.14 o 
 -10   8   3      127.28       94.04     27.24 o 
  -9   8   3      379.28      332.06     44.45 o 
  -8   8   3       89.78       84.52     30.57 o 
  -7   8   3      209.24      179.43     14.29 o 
  -6   8   3     2629.52     2713.21     35.09 o 
  -5   8   3     4600.22     4716.00     44.62 o 
  -4   8   3      475.59      455.61     14.70 o 
  -3   8   3     1736.14     1856.68     26.37 o 
  -2   8   3      725.44      869.26     17.89 o 
  -1   8   3       17.22        9.17      6.13 o 
   0   8   3        7.61        3.88      6.46 o 
   1   8   3     2984.89     2863.03     42.85 o 
   2   8   3       65.20       52.46      7.92 o 
   3   8   3      963.94     1038.94     19.86 o 
   4   8   3      148.79      174.48     10.97 o 
   5   8   3      858.08      858.07     18.84 o 
   6   8   3      204.25      195.31     18.60 o 
   7   8   3     1274.43     1134.44     50.69 o 
   8   8   3      185.94      152.40     29.72 o 
   9   8   3      413.91      476.06     45.51 o 
  10   8   3        7.58       33.17     25.72 o 
  11   8   3      445.49      526.87     62.17 o 
  12   8   3       50.90       93.49     76.41 o 
 -13   9   3       31.96      107.39     69.75 o 
 -12   9   3       95.20      150.81     52.86 o 
 -11   9   3        1.73       44.82     24.87 o 
 -10   9   3      242.73      397.05     49.35 o 
  -9   9   3      135.22      166.58     37.08 o 
  -8   9   3      553.40      474.23     38.23 o 
  -7   9   3      166.55      189.17     15.10 o 
  -6   9   3     1556.62     1487.72     25.62 o 
  -5   9   3      295.66      273.06     12.94 o 
  -4   9   3     6612.09     7012.39     66.46 o 
  -3   9   3       94.75      129.11      9.93 o 
  -2   9   3      169.64      138.09      9.88 o 
  -1   9   3      576.00      585.60     17.24 o 
   0   9   3      537.45      527.17     15.60 o 
   1   9   3        3.22        4.58     11.17 o 
   2   9   3     2783.59     2723.79     37.33 o 
   3   9   3      416.22      432.74     13.22 o 
   4   9   3      964.53      989.34     18.61 o 
   5   9   3       27.86       22.35      7.66 o 
   6   9   3       13.70       15.33     10.85 o 
   7   9   3        7.57        9.38     19.33 o 
   8   9   3      108.61       97.67     27.53 o 
   9   9   3        2.18       35.82     24.47 o 
  10   9   3       43.38       78.67     27.92 o 
  11   9   3       59.65       62.35     77.20 o 
  12   9   3        0.14       99.67     64.91 o 
 -13  10   3      442.58      380.50    119.10 o 
 -12  10   3        0.69       35.09     54.25 o 
 -11  10   3      273.57      351.15     49.78 o 
 -10  10   3       85.39      117.26     50.83 o 
  -9  10   3       44.36       56.55     28.59 o 
  -8  10   3      297.09      297.10     32.83 o 
  -7  10   3      390.42      410.30     22.96 o 
  -6  10   3       82.31       94.12     10.46 o 
  -5  10   3     5354.11     5390.14     56.30 o 
  -4  10   3       86.60       65.18     16.16 o 
  -3  10   3        2.52        1.67      6.98 o 
  -2  10   3     1608.97     1650.90     27.94 o 
  -1  10   3      990.35     1224.03     22.89 o 
   0  10   3      769.78      786.34     18.91 o 
   1  10   3    15125.52    16170.14    140.71 o 
   2  10   3      637.84      692.48     19.32 o 
   3  10   3      376.08      395.34     12.45 o 
   4  10   3       81.08       85.89      8.42 o 
   5  10   3     1655.74     1633.64     28.01 o 
   6  10   3       22.06       17.80     15.38 o 
   7  10   3     1156.52     1070.10     56.00 o 
   8  10   3      187.54      140.32     44.86 o 
   9  10   3        0.37       70.85     31.71 o 
  10  10   3        1.17        9.43     45.97 o 
  11  10   3      148.94      211.25     79.51 o 
  12  10   3       16.39        3.53     64.42 o 
 -13  11   3        2.24      -10.71     44.25 o 
 -12  11   3       81.61       65.70     48.50 o 
 -11  11   3       18.27       42.67     39.86 o 
 -10  11   3      104.02      121.22     36.70 o 
  -9  11   3       64.32       83.61     32.04 o 
  -8  11   3     1224.74     1171.60     40.47 o 
  -7  11   3      123.82      102.41     15.67 o 
  -6  11   3     1887.75     1853.09     34.70 o 
  -5  11   3      148.93      181.14     52.03 o 
  -4  11   3     1279.48     1291.99     25.61 o 
  -3  11   3       96.09      109.00     10.06 o 
  -2  11   3     6209.06     6658.43     70.35 o 
  -1  11   3       31.89       26.94      7.59 o 
   0  11   3      780.90      716.47     19.46 o 
   1  11   3       49.96       52.98     11.52 o 
   2  11   3     2020.69     2155.63     28.98 o 
   3  11   3        2.15       -5.25      6.14 o 
   4  11   3       60.70       64.82      8.61 o 
   5  11   3       44.35       47.29      8.23 o 
   6  11   3      379.95      416.01     28.89 o 
   7  11   3        0.29       -1.91     15.11 o 
   8  11   3      185.25      205.39     35.63 o 
   9  11   3        1.96       14.38     30.66 o 
  10  11   3        2.94       76.44     39.76 o 
  11  11   3        6.11       -0.93     64.82 o 
 -12  12   3        0.43      -12.46     45.00 o 
 -11  12   3      242.45      366.64     50.74 o 
 -10  12   3        2.59       61.33     35.51 o 
  -9  12   3      136.44      185.68     38.38 o 
  -8  12   3        0.15       22.85     14.99 o 
  -7  12   3     1372.43     1260.57     37.14 o 
  -6  12   3      137.06      147.77     14.59 o 
  -5  12   3     2076.78     2014.66     34.01 o 
  -4  12   3      195.63      169.62     12.88 o 
  -3  12   3     2500.01     2731.20     37.18 o 
  -2  12   3      106.05      120.31     10.72 o 
  -1  12   3      594.89      693.20     16.22 o 
   0  12   3       33.94       41.58     17.34 o 
   1  12   3      696.20      728.23     17.28 o 
   2  12   3      991.34     1081.46     19.34 o 
   3  12   3     1221.81     1220.90     19.96 o 
   4  12   3     1065.71     1073.54     23.28 o 
   5  12   3     2696.54     2621.21     37.86 o 
   6  12   3      432.37      460.43     31.03 o 
   7  12   3      366.87      434.82     34.59 o 
   8  12   3       26.72       99.40     41.70 o 
   9  12   3       38.65      106.17     50.82 o 
  10  12   3       19.99       31.99     39.95 o 
  11  12   3      138.36       51.10     78.60 o 
 -12  13   3       10.58       25.57     77.93 o 
 -11  13   3        0.69      133.20     38.24 o 
 -10  13   3      184.95      147.01     37.42 o 
  -9  13   3      170.51      176.89     36.46 o 
  -8  13   3      867.55      873.74     38.05 o 
  -7  13   3      206.45      209.05     19.60 o 
  -6  13   3     1497.08     1416.47     31.90 o 
  -5  13   3       19.97       23.87      9.56 o 
  -4  13   3        1.48       -8.07      8.07 o 
  -3  13   3      143.15      156.71     12.75 o 
  -2  13   3      127.79      177.56     13.48 o 
  -1  13   3       62.61       57.43      8.61 o 
   0  13   3     3863.56     4124.43     53.41 o 
   1  13   3      857.08      880.35     21.67 o 
   2  13   3    13081.10    14025.24    124.63 o 
   3  13   3        6.32        4.99      6.13 o 
   4  13   3        0.12        8.17      7.89 o 
   5  13   3      140.67      151.34     14.26 o 
   6  13   3     3816.76     3661.30    105.16 o 
   7  13   3      163.56      172.26     30.04 o 
   8  13   3      488.26      496.65     65.67 o 
   9  13   3       94.88      121.49     62.45 o 
  10  13   3       69.01      131.13     44.46 o 
  11  13   3      137.71       58.59     62.91 o 
 -12  14   3       14.03       16.28     69.61 o 
 -11  14   3      510.90      784.58     76.58 o 
 -10  14   3      123.58      164.12     46.53 o 
  -9  14   3      415.77      384.53     47.50 o 
  -8  14   3      125.06      101.61     23.00 o 
  -7  14   3       55.35       55.40     17.66 o 
  -6  14   3     1237.02     1176.28     30.37 o 
  -5  14   3       49.99       65.12     11.46 o 
  -4  14   3     1550.18     1569.44     30.14 o 
  -3  14   3      210.03      221.54     16.93 o 
  -2  14   3     1539.15     1701.79     32.82 o 
  -1  14   3      495.22      505.89     16.79 o 
   0  14   3     1473.26     1426.41     29.22 o 
   1  14   3      286.98      257.88     15.59 o 
   2  14   3     2863.93     2807.95     44.63 o 
   3  14   3     2333.94     2474.97     36.45 o 
   4  14   3      620.53      594.00     24.47 o 
   5  14   3      597.59      610.86     24.94 o 
   6  14   3      160.69      175.07     30.42 o 
   7  14   3      755.73      719.35     52.57 o 
   8  14   3      147.76      182.30     48.73 o 
   9  14   3      106.28      174.87     51.06 o 
  10  14   3      562.58      435.29     70.71 o 
  11  14   3        1.48       64.29     69.23 o 
 -12  15   3       17.94       96.55     83.09 o 
 -11  15   3      635.19      868.60    115.62 o 
 -10  15   3       39.38       62.62     65.88 o 
  -9  15   3       12.36       31.52     29.88 o 
  -8  15   3      133.05      131.13     22.59 o 
  -7  15   3      294.96      337.00     24.10 o 
  -6  15   3       63.63       71.35     13.34 o 
  -5  15   3     4006.83     3971.54     57.77 o 
  -4  15   3        1.15        7.82      9.34 o 
  -3  15   3        1.76        6.53     14.02 o 
  -2  15   3       23.63       22.11      8.72 o 
  -1  15   3      476.27      536.47     17.49 o 
   0  15   3      129.03      136.64     13.29 o 
   1  15   3     2556.47     2332.84     38.77 o 
   2  15   3      110.44      121.43     12.81 o 
   3  15   3      113.85      123.98     11.31 o 
   4  15   3      304.30      342.40     21.36 o 
   5  15   3       45.52       45.18     13.35 o 
   6  15   3        0.00       -1.59     23.47 o 
   7  15   3       99.92       96.13     28.61 o 
   8  15   3      200.47      188.51     50.12 o 
   9  15   3      498.46      502.62    148.27 o 
  10  15   3       29.95       69.52     72.65 o 
  11  15   3        7.31       58.30     75.30 o 
 -12  16   3       34.14      -65.40     66.31 o 
 -11  16   3      153.74      177.95     56.28 o 
 -10  16   3     1266.62     1493.46     96.15 o 
  -9  16   3        5.19       44.25     41.26 o 
  -8  16   3      202.74      169.95     28.96 o 
  -7  16   3       44.57       55.87     16.85 o 
  -6  16   3     1912.65     1911.23     35.97 o 
  -5  16   3       51.66       59.26     13.34 o 
  -4  16   3      188.16      154.32     15.54 o 
  -3  16   3       38.18       32.37     10.46 o 
  -2  16   3     1236.37     1162.26     26.53 o 
  -1  16   3       53.82       49.77      9.78 o 
   0  16   3      216.89      252.19     16.55 o 
   1  16   3       17.00       37.71     13.25 o 
   2  16   3      559.14      616.33     19.04 o 
   3  16   3      159.24      165.97     13.47 o 
   4  16   3       26.94       23.11     12.74 o 
   5  16   3       24.15       28.32     17.23 o 
   6  16   3     1649.19     1502.55     80.26 o 
   7  16   3       30.01       24.73     23.19 o 
   8  16   3       81.02       67.43     92.82 o 
   9  16   3      234.44      320.56     88.84 o 
  10  16   3        5.97       -5.41     64.88 o 
  11  16   3       55.76      100.33     82.89 o 
 -12  17   3       26.02       41.84     73.12 o 
 -11  17   3        5.90        9.93     69.53 o 
 -10  17   3      164.76      338.79    117.22 o 
  -9  17   3       48.16      114.59     43.14 o 
  -8  17   3       11.19       82.59     47.51 o 
  -7  17   3     2211.76     2042.42     51.95 o 
  -6  17   3        1.51       -8.36     16.74 o 
  -5  17   3      265.29      263.08     23.57 o 
  -4  17   3      112.24      119.44     15.25 o 
  -3  17   3     3774.82     3693.59     52.48 o 
  -2  17   3      181.89      198.77     14.19 o 
  -1  17   3      354.15      361.92     20.28 o 
   0  17   3        0.43        7.76     10.16 o 
   1  17   3      238.43      261.64     20.15 o 
   2  17   3      371.45      384.21     19.47 o 
   3  17   3       67.78       86.15     18.94 o 
   4  17   3       57.99       62.03     15.19 o 
   5  17   3      786.68      783.88     37.26 o 
   6  17   3      993.40      915.33     45.27 o 
   7  17   3      522.31      506.82     47.99 o 
   8  17   3       12.00       41.34     42.75 o 
   9  17   3      241.72      188.86     54.46 o 
  10  17   3       93.82        3.50     63.97 o 
 -11  18   3       49.49      -19.82     62.93 o 
 -10  18   3       23.62       82.20    110.76 o 
  -9  18   3        0.01       29.19     39.10 o 
  -8  18   3      304.40      317.89     39.70 o 
  -7  18   3       63.47       63.96     20.71 o 
  -6  18   3      741.61      784.66     36.45 o 
  -5  18   3      229.15      225.53     18.02 o 
  -4  18   3     3038.89     3254.93     55.45 o 
  -3  18   3     1567.85     1522.67     35.84 o 
  -2  18   3       14.93       42.15     11.51 o 
  -1  18   3       67.17       82.15     14.61 o 
   0  18   3     1611.82     1718.27     39.10 o 
   1  18   3        7.28       40.00     12.70 o 
   2  18   3      940.96      906.34     30.74 o 
   3  18   3      435.10      462.84     27.21 o 
   4  18   3      152.72      128.97     20.22 o 
   5  18   3      161.90      183.15     25.21 o 
   6  18   3     3126.66     2934.75     76.16 o 
   7  18   3        7.98       13.39     28.39 o 
   8  18   3       92.71      132.38     51.11 o 
   9  18   3       23.29      136.74     52.60 o 
  10  18   3      154.24      106.32     85.13 o 
 -11  19   3       19.13      -45.66     58.23 o 
 -10  19   3       11.78       70.66     63.38 o 
  -9  19   3      118.00      142.12    160.12 o 
  -8  19   3      378.42      341.35     48.12 o 
  -7  19   3      409.27      432.40     35.81 o 
  -6  19   3     1377.27     1569.46     43.82 o 
  -5  19   3      769.49      801.17     26.39 o 
  -4  19   3     1273.82     1236.78     34.50 o 
  -3  19   3      149.62      145.46     16.79 o 
  -2  19   3       14.38       10.56     14.55 o 
  -1  19   3      415.86      416.34     24.83 o 
   0  19   3      485.73      511.44     25.43 o 
   1  19   3      997.60     1042.83     34.35 o 
   2  19   3      625.95      671.03     33.15 o 
   3  19   3      233.41      184.57     20.56 o 
   4  19   3        0.87       -0.36     14.14 o 
   5  19   3        1.56      -29.23     29.23 o 
   6  19   3      248.50      240.16     39.83 o 
   7  19   3       48.87       51.61     31.04 o 
   8  19   3      218.44      220.94     56.47 o 
   9  19   3      141.78       28.92     65.00 o 
  10  19   3       12.64      -61.14     61.14 o 
 -11  20   3      340.08      496.08    116.90 o 
 -10  20   3        0.94       96.86    156.89 o 
  -9  20   3      102.63      113.66    106.20 o 
  -8  20   3       43.34       86.51     30.56 o 
  -7  20   3        0.20       47.27     19.58 o 
  -6  20   3      932.66      843.02     72.14 o 
  -5  20   3     1006.76     1107.07     30.69 o 
  -4  20   3       25.23       40.58     14.25 o 
  -3  20   3       54.92       33.52     15.65 o 
  -2  20   3      749.65      720.92     48.16 o 
  -1  20   3     1298.18     1361.00     38.45 o 
   0  20   3      130.05      112.73     16.62 o 
   1  20   3       17.60       46.81     16.35 o 
   2  20   3      161.48      129.46     21.82 o 
   3  20   3      860.53      905.17     34.90 o 
   4  20   3      208.34      207.37     22.74 o 
   5  20   3      679.54      628.57     50.48 o 
   6  20   3       83.83       80.67     38.09 o 
   7  20   3        0.57       34.53     27.52 o 
   8  20   3       11.67       89.50     46.29 o 
   9  20   3       94.41      -44.46     60.22 o 
  10  20   3        0.81      -29.21     68.09 o 
 -11  21   3       10.18       33.90     70.46 o 
 -10  21   3      294.12      412.51     69.60 o 
  -9  21   3      149.67      225.10     63.04 o 
  -8  21   3        7.57       35.81     26.41 o 
  -7  21   3        8.46        4.90     25.22 o 
  -6  21   3      154.19      150.66     26.15 o 
  -5  21   3        2.99       13.57     12.52 o 
  -4  21   3      104.15      119.52     23.45 o 
  -3  21   3       15.17       29.22     22.41 o 
  -2  21   3     1026.72      994.96     73.70 o 
  -1  21   3     1752.44     1779.99     65.17 o 
   0  21   3      134.83      166.62     22.63 o 
   1  21   3      171.24      177.58     23.71 o 
   2  21   3     4050.88     3780.65     76.92 o 
   3  21   3      150.02      198.37     36.76 o 
   4  21   3      377.12      338.67     33.19 o 
   5  21   3      134.91      159.05     26.28 o 
   6  21   3        5.07       -8.87     21.75 o 
   7  21   3        0.28       15.39     28.47 o 
   8  21   3      286.91      265.52     64.22 o 
   9  21   3        1.44       -2.67     59.15 o 
 -10  22   3        4.29       13.01     65.61 o 
  -9  22   3       31.74       73.25     32.57 o 
  -8  22   3       22.12       36.41     29.12 o 
  -7  22   3       47.24      101.00     30.60 o 
  -6  22   3       13.50       -8.25     22.56 o 
  -5  22   3       19.08       -0.09     24.90 o 
  -4  22   3        7.63       10.08     12.41 o 
  -3  22   3     2466.08     2173.91     56.48 o 
  -2  22   3        9.83       11.05     14.23 o 
  -1  22   3     2025.82     1823.92     45.65 o 
   0  22   3       64.10      108.02     19.99 o 
   1  22   3     1444.15     1170.97     43.87 o 
   2  22   3      400.30      382.78     26.95 o 
   3  22   3      284.73      310.86     27.50 o 
   4  22   3      230.58      249.06     24.92 o 
   5  22   3       67.40       44.84     28.98 o 
   6  22   3      172.61      204.42     37.65 o 
   7  22   3      133.33      185.16     37.59 o 
   8  22   3      717.96      699.98    111.41 o 
   9  22   3      341.65      345.54     98.30 o 
 -10  23   3       11.46       40.06     68.94 o 
  -9  23   3       51.93       96.83     44.23 o 
  -8  23   3       49.04       39.10     31.02 o 
  -7  23   3       13.98       38.26     27.84 o 
  -6  23   3      119.18      155.79     43.52 o 
  -5  23   3        1.48        5.45     28.06 o 
  -4  23   3      503.89      479.78     34.37 o 
  -3  23   3        7.31       17.23     18.28 o 
  -2  23   3        2.46       -8.73     17.04 o 
  -1  23   3        8.87       40.28     16.41 o 
   0  23   3       21.75       48.35     16.90 o 
   1  23   3       27.76       45.59     18.17 o 
   2  23   3      954.01      925.58     44.69 o 
   3  23   3      106.97       86.34     24.08 o 
   4  23   3       16.53       49.63     17.63 o 
   5  23   3       35.59       44.11     26.86 o 
   6  23   3       26.42       61.10     29.10 o 
   7  23   3        1.06       31.11     26.11 o 
   8  23   3      113.88       95.41     39.31 o 
   9  23   3        1.02      -32.08     62.81 o 
 -10  24   3       24.19       52.94     69.67 o 
  -9  24   3      358.36      481.96     84.85 o 
  -8  24   3       11.22       26.00     44.51 o 
  -7  24   3        1.08       38.35     33.12 o 
  -6  24   3      565.57      602.23     71.70 o 
  -5  24   3       21.10       74.33     27.52 o 
  -4  24   3        1.82      -15.33     15.89 o 
  -3  24   3      318.55      319.97     31.64 o 
  -2  24   3      115.42      134.87     21.91 o 
  -1  24   3      161.15      220.18     33.32 o 
   0  24   3      658.26      697.06     65.20 o 
   1  24   3      974.10      786.34     52.85 o 
   2  24   3      123.45       79.06     25.57 o 
   3  24   3       35.12       36.38     18.69 o 
   4  24   3       76.16      106.18     21.32 o 
   5  24   3      127.87       62.31     61.80 o 
   6  24   3      101.81       83.00     32.61 o 
   7  24   3      338.06      354.16     48.11 o 
   8  24   3       51.29      108.34     39.24 o 
   9  24   3        0.01      -61.57     61.57 o 
  -9  25   3       12.89       74.08     49.60 o 
  -8  25   3        2.49       39.86     36.04 o 
  -7  25   3       82.11       86.15     41.51 o 
  -6  25   3      906.15     1021.49     84.89 o 
  -5  25   3      584.43      792.00     81.81 o 
  -4  25   3      721.38      774.14     57.99 o 
  -3  25   3       25.56       35.03     39.36 o 
  -2  25   3      759.82      767.96     54.03 o 
  -1  25   3      362.49      345.67     35.53 o 
   0  25   3      135.72      115.71     30.15 o 
   1  25   3      795.63      727.93     60.05 o 
   2  25   3        4.82        0.13     23.91 o 
   3  25   3        9.91       31.45     23.31 o 
   4  25   3      217.25      201.63     30.66 o 
   5  25   3      171.54      157.23     37.65 o 
   6  25   3       19.47       28.96     29.17 o 
   7  25   3       16.53       47.89     34.18 o 
   8  25   3        2.92       45.72     33.89 o 
  -9  26   3       95.78      164.88     57.63 o 
  -8  26   3      751.24      741.71     77.77 o 
  -7  26   3      273.88      342.12     60.58 o 
  -6  26   3      485.55      442.78     64.62 o 
  -5  26   3      125.43       87.27     36.86 o 
  -4  26   3      207.65      230.96     39.63 o 
  -3  26   3       58.56       70.43     47.42 o 
  -2  26   3       28.95       11.46     24.84 o 
  -1  26   3       15.63       61.39     25.43 o 
   0  26   3      175.32      133.61     31.76 o 
   1  26   3       44.08       14.87     23.47 o 
   2  26   3      307.01      338.74     43.61 o 
   3  26   3      232.49      248.30     38.68 o 
   4  26   3      101.41       93.03     29.65 o 
   5  26   3       43.27        1.15     68.87 o 
   6  26   3       20.76       19.93     31.03 o 
   7  26   3      191.72      250.31     65.92 o 
   8  26   3       72.46      110.37     39.55 o 
  -8  27   3        1.35       31.49     42.36 o 
  -7  27   3       37.38       67.42     40.61 o 
  -6  27   3        0.03      -20.30     34.53 o 
  -5  27   3      978.84     1230.83     91.27 o 
  -4  27   3       20.90       -4.93     23.20 o 
  -3  27   3      370.18      407.97     50.58 o 
  -2  27   3       80.80      103.83     30.74 o 
  -1  27   3       36.65       52.93     28.44 o 
   0  27   3        8.58       53.00     38.28 o 
   1  27   3       51.31       64.56     48.37 o 
   2  27   3       75.38      112.22     34.01 o 
   3  27   3      501.50      478.14     51.12 o 
   4  27   3       42.52       19.73     24.92 o 
   5  27   3       16.89       -0.68     41.03 o 
   6  27   3        8.60      -12.33     36.52 o 
   7  27   3        8.77       27.80     32.13 o 
  -8  28   3       41.46      116.01     56.22 o 
  -7  28   3        5.26        5.94     45.03 o 
  -6  28   3      100.14      173.94     68.91 o 
  -5  28   3        6.39       16.33     37.18 o 
  -4  28   3        7.83       57.12     30.17 o 
  -3  28   3        0.27        0.17     24.08 o 
  -2  28   3      667.29      639.62     59.56 o 
  -1  28   3       28.83       34.01     27.88 o 
   0  28   3      190.58      227.56     41.69 o 
   1  28   3       11.67       14.85     21.29 o 
   2  28   3       15.27       12.50     23.91 o 
   3  28   3        0.29       -4.92     60.56 o 
   4  28   3       87.91      106.78     80.04 o 
   5  28   3        0.26       20.43     42.98 o 
   6  28   3        0.89       19.83     39.03 o 
   7  28   3        3.14       -0.13     35.87 o 
  -7  29   3      377.99      448.61     82.15 o 
  -6  29   3       50.53       16.43     38.63 o 
  -5  29   3      103.82      110.04     30.35 o 
  -4  29   3       37.69       20.26     67.00 o 
  -3  29   3      458.18      527.41     56.17 o 
  -2  29   3      151.13      201.01     87.31 o 
  -1  29   3       52.29       15.06     25.61 o 
   0  29   3       15.68       20.02     35.89 o 
   1  29   3       10.20        1.70     21.43 o 
   2  29   3       63.90      105.63     31.62 o 
   3  29   3       90.39       99.32     65.82 o 
   4  29   3        0.52       37.64     32.93 o 
   5  29   3       55.01       73.91     44.49 o 
   6  29   3        1.05       57.36     42.17 o 
  -7  30   3        0.42       -2.27     42.20 o 
  -6  30   3       55.60       86.52     54.05 o 
  -5  30   3      152.80      167.74     38.37 o 
  -4  30   3        4.06        9.00     27.63 o 
  -3  30   3       10.35        3.96     28.20 o 
  -2  30   3      648.43      736.89     67.77 o 
  -1  30   3        3.28       71.19     43.27 o 
   0  30   3      320.43      343.29    148.60 o 
   1  30   3        9.93       72.63     28.35 o 
   2  30   3       34.01       72.18     49.80 o 
   3  30   3        5.50       10.34     27.45 o 
   4  30   3      137.49      189.14     47.83 o 
   5  30   3       78.09      140.22     55.20 o 
   6  30   3       37.51       34.90     40.11 o 
  -6  31   3        0.18       13.49     44.56 o 
  -5  31   3       29.84      -42.24    144.99 o 
  -4  31   3        0.23       36.03     27.96 o 
  -3  31   3       35.28       42.94     31.65 o 
  -2  31   3        3.57      -41.89     41.89 o 
  -1  31   3       29.82       93.39     50.78 o 
   0  31   3        0.09       26.80     29.18 o 
   1  31   3       49.77       54.01     29.23 o 
   2  31   3        7.85        8.63     26.21 o 
   3  31   3       19.59       -3.83     26.51 o 
   4  31   3      308.52      294.11     68.69 o 
   5  31   3       14.86       82.96     47.35 o 
  -5  32   3      901.59     1241.31    120.50 o 
  -4  32   3        1.76       56.07     23.27 o 
  -3  32   3       28.92       29.86     30.73 o 
  -2  32   3       21.25        5.83     23.95 o 
  -1  32   3       20.67      148.51     61.57 o 
   0  32   3       10.76       91.08     37.58 o 
   1  32   3        3.64       69.95     26.08 o 
   2  32   3        0.97       28.46     29.13 o 
   3  32   3        8.52       10.42     44.64 o 
   4  32   3       88.03       87.37     48.63 o 
  -4  33   3      480.48      575.55     85.71 o 
  -3  33   3       39.94       81.52     33.70 o 
  -2  33   3      537.73      578.79     62.51 o 
  -1  33   3       14.14       30.69     32.12 o 
   0  33   3       53.86       83.05     35.94 o 
   1  33   3        1.09       -9.88     24.47 o 
   2  33   3      266.50      329.47     49.18 o 
   3  33   3        0.90       26.07     15.97 o 
  -3  34   3      109.28      105.17     35.91 o 
  -2  34   3        1.23       87.65     40.57 o 
  -1  34   3       16.89       33.06     32.31 o 
   0  34   3        0.03       26.53     27.93 o 
   1  34   3      232.95      269.97     52.48 o 
   2  34   3       55.83       49.71    107.52 o 
 -13   0   4       61.68      146.10     88.18 o 
 -12   0   4      871.98      761.09     90.16 o 
 -11   0   4      365.99      378.09     63.41 o 
 -10   0   4      800.73      752.39     79.59 o 
  -9   0   4      903.13      956.28     92.19 o 
  -8   0   4     1068.62      907.86     62.91 o 
  -7   0   4      110.58       91.37     12.54 o 
  -6   0   4      370.56      370.96     16.71 o 
  -5   0   4     2864.91     2778.53     43.84 o 
  -4   0   4     7765.83     8622.16    130.86 o 
  -3   0   4      805.24      715.00     22.03 o 
  -2   0   4    15446.80    14956.12    144.45 o 
  -1   0   4    14999.39    15318.06    345.52 o 
   0   0   4   549274.63   489729.94   8424.36 o 
   1   0   4    24183.03    23821.70    265.44 o 
   2   0   4    22314.83    21830.34    290.71 o 
   3   0   4      279.17      272.27     39.70 o 
   4   0   4    14736.38    14829.75    222.00 o 
   5   0   4     1262.72     1287.19     45.38 o 
   6   0   4       51.06       44.36     27.02 o 
   7   0   4     1616.18     1493.71     79.28 o 
   8   0   4        0.00       28.21     32.47 o 
   9   0   4      279.54      214.94     50.71 o 
  10   0   4      178.51      184.85     51.67 o 
  11   0   4      224.63      230.22     56.33 o 
  12   0   4       88.98      -36.48     74.89 o 
 -13   1   4      356.89      492.79    117.31 o 
 -12   1   4        1.56       35.43     28.42 o 
 -11   1   4      183.26      193.82     37.26 o 
 -10   1   4      113.77      168.27     34.02 o 
  -9   1   4     3636.06     3011.52     91.81 o 
  -8   1   4       13.59      240.06    120.93 o 
  -7   1   4      205.36      204.98     13.16 o 
  -6   1   4      837.73      816.14     16.36 o 
  -5   1   4     4072.54     4472.30     41.66 o 
  -4   1   4      156.87      137.00      8.96 o 
  -3   1   4     2692.21     2458.62     25.93 o 
  -2   1   4       24.23       17.66      4.44 o 
  -1   1   4    21544.01    22044.66    182.63 o 
   0   1   4     2629.42     2431.34     81.74 o 
   1   1   4    79339.43    80719.73    623.83 o 
   2   1   4      616.03      534.88     18.82 o 
   3   1   4      304.65      338.73     18.51 o 
   4   1   4     2848.28     2813.84     46.38 o 
   5   1   4     3041.44     3085.34     51.23 o 
   6   1   4       56.66       65.73     20.62 o 
   7   1   4       86.09       70.49     23.14 o 
   8   1   4     1236.39     1102.77     53.23 o 
   9   1   4      444.51      390.56     42.80 o 
  10   1   4      468.92      480.76     48.66 o 
  11   1   4      424.44      541.60     54.00 o 
  12   1   4       65.54       29.33     59.78 o 
 -13   2   4        0.79       60.81     56.43 o 
 -12   2   4      251.91      240.02     41.50 o 
 -11   2   4        0.97       -4.79     23.51 o 
 -10   2   4     1456.24     1348.54     61.35 o 
  -9   2   4      196.82      219.11     34.09 o 
  -8   2   4     1161.67     1282.44    113.82 o 
  -7   2   4       15.64       23.29      6.07 o 
  -6   2   4      904.51      851.91     20.89 o 
  -5   2   4      604.14      545.24     18.10 o 
  -4   2   4       70.60       96.78      8.27 o 
  -3   2   4     1336.53     1313.37     19.68 o 
  -2   2   4      221.23      184.88      7.12 o 
  -1   2   4     3365.61     3212.90     38.62 o 
   0   2   4     1878.53     2040.84     38.20 o 
   1   2   4     6330.08     6290.42     57.75 o 
   2   2   4      435.22      473.88     41.07 o 
   3   2   4      612.05      670.31     21.30 o 
   4   2   4      483.18      455.99     17.41 o 
   5   2   4        7.44        3.49      8.96 o 
   6   2   4      365.99      406.93     28.25 o 
   7   2   4     1364.34     1239.59     51.82 o 
   8   2   4      818.23      758.23     47.40 o 
   9   2   4       93.69      131.40     30.76 o 
  10   2   4       48.23       30.82     25.65 o 
  11   2   4       95.09      153.19     36.19 o 
  12   2   4        1.44      -42.40     42.40 o 
 -13   3   4      126.17      122.37     59.78 o 
 -12   3   4       63.34       94.81     34.03 o 
 -11   3   4      209.03      242.09     38.77 o 
 -10   3   4       57.15       71.40     28.62 o 
  -9   3   4        0.19        5.85     22.18 o 
  -8   3   4      200.57      199.44     42.13 o 
  -7   3   4      467.52      424.73     18.18 o 
  -6   3   4      829.63      840.26     16.59 o 
  -5   3   4      416.27      445.44     13.51 o 
  -4   3   4     3431.07     3534.49     36.76 o 
  -3   3   4      738.40      684.49     14.64 o 
  -2   3   4       50.44       51.28      5.75 o 
  -1   3   4     4453.71     3997.09     38.55 o 
   0   3   4     3542.06     3425.63     33.31 o 
   1   3   4     3447.06     3197.72     34.42 o 
   2   3   4     1836.24     1761.45     26.14 o 
   3   3   4     1107.32     1248.26     23.99 o 
   4   3   4      957.41      889.95     20.69 o 
   5   3   4       15.41       15.85      8.84 o 
   6   3   4       61.66       73.39     17.56 o 
   7   3   4      168.61      177.58     31.68 o 
   8   3   4      107.41      113.78     27.80 o 
   9   3   4       16.42       17.04     22.77 o 
  10   3   4       29.44       67.89     28.37 o 
  11   3   4      109.37      151.62     36.07 o 
  12   3   4        1.20        4.54     52.82 o 
 -13   4   4      167.25      233.87     68.62 o 
 -12   4   4       18.90       32.04     29.25 o 
 -11   4   4       70.26       48.20     28.35 o 
 -10   4   4       98.68       96.06     29.03 o 
  -9   4   4      646.47      530.61     45.41 o 
  -8   4   4       26.66       46.45     21.91 o 
  -7   4   4      865.74      783.75     18.41 o 
  -6   4   4       86.09       86.24      8.93 o 
  -5   4   4       39.29       70.97      7.80 o 
  -4   4   4      483.85      529.63     18.18 o 
  -3   4   4       57.26       63.84      6.88 o 
  -2   4   4      335.94      356.29     10.23 o 
  -1   4   4      731.10      712.75     16.46 o 
   0   4   4      167.44      152.78      7.39 o 
   1   4   4    13993.29    14475.37    125.22 o 
   2   4   4      683.51      705.20     16.61 o 
   3   4   4      731.64      777.51     24.73 o 
   4   4   4      129.95      138.87     11.33 o 
   5   4   4      429.72      447.15     15.86 o 
   6   4   4        4.97       10.97     13.77 o 
   7   4   4        6.08      -16.53     18.14 o 
   8   4   4       77.44       68.73     24.64 o 
   9   4   4       30.42       27.05     23.90 o 
  10   4   4      144.97      157.50     33.86 o 
  11   4   4        1.07       26.69     27.71 o 
  12   4   4       46.04       95.79     66.44 o 
 -13   5   4       93.83      161.66     61.66 o 
 -12   5   4      123.14      154.38     35.83 o 
 -11   5   4       29.33       47.11     27.40 o 
 -10   5   4      970.89      782.61     53.34 o 
  -9   5   4      540.59      518.15     78.00 o 
  -8   5   4      182.88      281.82     36.61 o 
  -7   5   4      305.54      294.39     13.09 o 
  -6   5   4       65.64       92.18      8.66 o 
  -5   5   4        6.51       -1.63      5.67 o 
  -4   5   4     5412.53     5711.25     51.82 o 
  -3   5   4     1718.70     1686.40     22.16 o 
  -2   5   4     4498.77     4343.96     39.62 o 
  -1   5   4      149.89      143.74      8.09 o 
   0   5   4     1773.46     1889.96     20.89 o 
   1   5   4      953.02      894.81     19.64 o 
   2   5   4      146.08      191.31     10.62 o 
   3   5   4      154.17      162.70     10.12 o 
   4   5   4      693.61      618.16     16.46 o 
   5   5   4       44.16       36.73      8.40 o 
   6   5   4      651.67      644.86     31.48 o 
   7   5   4      306.05      305.27     34.13 o 
   8   5   4      133.99      144.95     28.68 o 
   9   5   4       11.14       13.68     23.80 o 
  10   5   4       34.46       71.91     27.76 o 
  11   5   4       45.56       55.77     48.65 o 
  12   5   4        0.50       33.32     48.45 o 
 -13   6   4      161.89      186.89     73.18 o 
 -12   6   4        4.86       23.84     32.49 o 
 -11   6   4      675.44      580.62     52.85 o 
 -10   6   4        0.12       -8.00     23.88 o 
  -9   6   4     1839.18     1643.86     73.39 o 
  -8   6   4       64.87       55.51     19.57 o 
  -7   6   4       12.26        9.06      6.58 o 
  -6   6   4       45.29       40.14      8.13 o 
  -5   6   4     1882.19     2086.07     27.79 o 
  -4   6   4       40.47       41.39      6.94 o 
  -3   6   4      536.74      582.06     14.16 o 
  -2   6   4      161.22      146.48      8.40 o 
  -1   6   4     2973.72     2922.17     37.31 o 
   0   6   4       99.02       89.60      7.45 o 
   1   6   4      848.86      885.95     20.01 o 
   2   6   4      244.21      273.43      9.31 o 
   3   6   4      606.64      650.36     16.21 o 
   4   6   4     2200.72     2106.41     29.85 o 
   5   6   4       33.26       36.47      8.56 o 
   6   6   4       83.00       91.53     13.71 o 
   7   6   4     5299.39     4902.11    113.29 o 
   8   6   4     1266.84     1161.98     64.96 o 
   9   6   4      350.56      273.26     41.75 o 
  10   6   4      472.84      447.86     47.38 o 
  11   6   4        4.27       -5.18     64.22 o 
  12   6   4       24.41       61.56     50.97 o 
 -13   7   4       78.64       80.77     57.39 o 
 -12   7   4       69.75      136.69     52.97 o 
 -11   7   4        0.14       42.00     30.03 o 
 -10   7   4       49.07       90.55     38.28 o 
  -9   7   4      792.75      806.53     62.26 o 
  -8   7   4     2784.87     2859.94     94.38 o 
  -7   7   4       25.82       41.65      7.97 o 
  -6   7   4      117.46      101.55     10.45 o 
  -5   7   4       12.72       19.63      6.83 o 
  -4   7   4     4517.20     4862.76     47.51 o 
  -3   7   4      134.07      182.56      9.90 o 
  -2   7   4      126.81      172.85     10.31 o 
  -1   7   4        9.50        9.55      6.04 o 
   0   7   4       44.39       15.66     10.14 o 
   1   7   4        8.29        8.57      7.11 o 
   2   7   4      283.54      253.08     12.31 o 
   3   7   4      895.64     1043.41     20.09 o 
   4   7   4        0.60        2.39      6.71 o 
   5   7   4       14.72       32.44      8.34 o 
   6   7   4      982.13      859.44     27.96 o 
   7   7   4       75.35       59.94     21.47 o 
   8   7   4     1728.58     1527.28     61.94 o 
   9   7   4      480.92      561.81     48.62 o 
  10   7   4      518.34      448.69     47.43 o 
  11   7   4       32.51       21.78     46.87 o 
  12   7   4      207.63      244.14     66.86 o 
 -13   8   4        4.97       14.52     52.03 o 
 -12   8   4        0.09        9.34     47.33 o 
 -11   8   4       27.10       27.10     30.96 o 
 -10   8   4        2.77      -14.21     27.45 o 
  -9   8   4       13.05        3.69     25.22 o 
  -8   8   4     1797.85     2033.62    168.39 o 
  -7   8   4     1715.63     1572.61     27.97 o 
  -6   8   4     2974.97     2949.82     44.73 o 
  -5   8   4     2052.69     2226.92     30.34 o 
  -4   8   4      132.73      133.50      9.65 o 
  -3   8   4    10505.76    11861.21     93.97 o 
  -2   8   4       12.33        5.78      6.04 o 
  -1   8   4     1904.89     1714.55     24.00 o 
   0   8   4     1881.05     1788.59     27.01 o 
   1   8   4      634.34      620.70     18.59 o 
   2   8   4       27.89       19.31      7.38 o 
   3   8   4     2338.92     2466.62     31.38 o 
   4   8   4     1267.43     1226.75     22.59 o 
   5   8   4     1108.38     1170.66     25.58 o 
   6   8   4      188.09      142.57     15.61 o 
   7   8   4      158.50      130.67     27.48 o 
   8   8   4     1994.16     1849.32     86.28 o 
   9   8   4      162.74      118.35     30.11 o 
  10   8   4       64.64       38.21     25.15 o 
  11   8   4      108.56      160.81     54.31 o 
 -13   9   4      229.07      178.50     64.98 o 
 -12   9   4       43.18       12.55     26.36 o 
 -11   9   4      531.70      508.08     57.54 o 
 -10   9   4        2.62       43.02     29.00 o 
  -9   9   4      123.51      141.99     34.86 o 
  -8   9   4     1041.71      949.63     47.57 o 
  -7   9   4     1036.91      928.23     26.59 o 
  -6   9   4       40.84       39.67      8.54 o 
  -5   9   4     1196.60     1221.36     22.59 o 
  -4   9   4       86.65       61.46      8.75 o 
  -3   9   4     1210.86     1350.19     22.30 o 
  -2   9   4      363.10      337.53     14.81 o 
  -1   9   4     1457.57     1482.34     25.20 o 
   0   9   4      399.49      441.26     16.94 o 
   1   9   4     5320.88     5044.06     80.11 o 
   2   9   4       89.40      112.52     10.30 o 
   3   9   4      567.36      621.20     18.95 o 
   4   9   4       92.86       94.76      9.83 o 
   5   9   4      383.24      404.19     16.08 o 
   6   9   4      322.06      347.90     26.50 o 
   7   9   4     2142.74     1959.42     66.26 o 
   8   9   4      121.68      188.14     31.98 o 
   9   9   4       26.27       56.57     25.95 o 
  10   9   4      170.34      234.02     37.13 o 
  11   9   4       71.74       61.36     65.23 o 
 -13  10   4       20.67       52.20     34.71 o 
 -12  10   4       29.28      149.12     66.43 o 
 -11  10   4       51.17      142.22     44.56 o 
 -10  10   4      132.01      191.67     54.22 o 
  -9  10   4        8.25       20.67     26.10 o 
  -8  10   4     1313.56     1204.66     58.64 o 
  -7  10   4        0.79        6.75     12.26 o 
  -6  10   4       91.25      104.55     11.16 o 
  -5  10   4      574.27      600.30     23.08 o 
  -4  10   4     1257.45     1256.53     23.75 o 
  -3  10   4     1007.88     1044.31     22.38 o 
  -2  10   4     8036.77     8148.24    102.92 o 
  -1  10   4      234.04      240.08     12.90 o 
   0  10   4      676.15      714.80     17.41 o 
   1  10   4     1355.04     1364.55     27.73 o 
   2  10   4      928.09      932.72     21.62 o 
   3  10   4      554.14      571.74     18.31 o 
   4  10   4      334.18      320.71     13.36 o 
   5  10   4        3.73       13.22      8.09 o 
   6  10   4      583.10      580.60     31.38 o 
   7  10   4        4.33       -5.36     21.35 o 
   8  10   4      964.82      908.75     60.22 o 
   9  10   4       35.19       69.08     32.22 o 
  10  10   4      378.19      357.11     63.24 o 
  11  10   4        0.02       34.34     63.83 o 
 -13  11   4       37.57        2.41     50.39 o 
 -12  11   4       27.05       76.05     58.14 o 
 -11  11   4       85.88      197.39     40.01 o 
 -10  11   4        5.36       -7.54     26.27 o 
  -9  11   4       12.90       17.29     28.56 o 
  -8  11   4       49.63       12.48     15.86 o 
  -7  11   4      193.11      197.33     18.93 o 
  -6  11   4      240.17      228.69     27.13 o 
  -5  11   4      971.87     1102.75     23.46 o 
  -4  11   4      478.39      483.13     18.88 o 
  -3  11   4     3557.48     3527.44     47.16 o 
  -2  11   4       44.96       18.54      9.91 o 
  -1  11   4     5846.38     6065.59     65.37 o 
   0  11   4      832.48      841.95     32.67 o 
   1  11   4     6285.71     6680.69     77.85 o 
   2  11   4      924.26      859.70     25.19 o 
   3  11   4     3999.13     3856.22     49.66 o 
   4  11   4      439.00      432.37     14.56 o 
   5  11   4      161.92      167.30     20.60 o 
   6  11   4        4.39       30.34     17.22 o 
   7  11   4      318.39      375.66     43.87 o 
   8  11   4       64.21       16.78     26.28 o 
   9  11   4        2.92       -0.96     35.24 o 
  10  11   4        0.14       31.90     41.22 o 
  11  11   4       30.09      130.56     83.37 o 
 -12  12   4       98.64      236.75    101.72 o 
 -11  12   4       10.65      133.33     43.10 o 
 -10  12   4      242.46      328.15     45.23 o 
  -9  12   4        2.22        3.14     26.86 o 
  -8  12   4     1164.48     1045.55     39.68 o 
  -7  12   4      120.30      309.21     68.27 o 
  -6  12   4     3677.02     3587.56     52.51 o 
  -5  12   4        0.43       17.24      9.03 o 
  -4  12   4     2752.99     2767.66     40.88 o 
  -3  12   4      163.61      138.60     12.88 o 
  -2  12   4     1924.24     2037.79     39.90 o 
  -1  12   4     1957.30     2082.29     36.32 o 
   0  12   4    10390.19    11393.32    124.72 o 
   1  12   4     2918.66     3128.27     47.57 o 
   2  12   4     2313.72     2278.99     42.84 o 
   3  12   4        0.76       10.92      8.65 o 
   4  12   4     1046.05     1057.29     20.96 o 
   5  12   4     1144.22     1089.93     37.51 o 
   6  12   4     1156.52     1221.72     46.13 o 
   7  12   4        2.61        5.78     36.06 o 
   8  12   4       51.19       17.24     34.81 o 
   9  12   4       15.50       -0.76     58.18 o 
  10  12   4       43.37      101.96     51.85 o 
  11  12   4      147.74       88.96     82.54 o 
 -12  13   4        0.03       68.95     50.81 o 
 -11  13   4       71.74      126.39     53.22 o 
 -10  13   4      170.98      163.91     39.61 o 
  -9  13   4       31.81       58.81     39.18 o 
  -8  13   4      676.07      674.15     36.48 o 
  -7  13   4     2323.74     2279.99     48.08 o 
  -6  13   4      753.37      734.58     43.23 o 
  -5  13   4      720.68      680.72     23.55 o 
  -4  13   4       63.17       94.01     11.12 o 
  -3  13   4       88.97      132.39     13.95 o 
  -2  13   4        0.08        6.17      8.31 o 
  -1  13   4       18.47       17.92      9.94 o 
   0  13   4     2290.82     2264.34     39.32 o 
   1  13   4       55.71       82.77     14.23 o 
   2  13   4     2308.05     2215.35     49.38 o 
   3  13   4       40.62       64.18     19.38 o 
   4  13   4     1201.96     1180.23     35.29 o 
   5  13   4       21.32       16.88     16.25 o 
   6  13   4       64.35       87.52     34.32 o 
   7  13   4     2084.12     1964.59    157.91 o 
   8  13   4      299.57      325.24     58.41 o 
   9  13   4      745.11      711.32     81.55 o 
  10  13   4      169.40       -4.29     38.72 o 
  11  13   4       27.62       23.74     72.41 o 
 -12  14   4       27.21       13.77     76.07 o 
 -11  14   4       74.14      106.23     38.20 o 
 -10  14   4       77.05       72.97     32.83 o 
  -9  14   4      427.83      441.75     49.46 o 
  -8  14   4     1597.95     1516.67     47.74 o 
  -7  14   4       19.23       18.63     13.65 o 
  -6  14   4      621.77      600.62     24.48 o 
  -5  14   4      381.97      431.84     20.97 o 
  -4  14   4      236.13      296.48     17.08 o 
  -3  14   4      256.13      277.75     16.61 o 
  -2  14   4     2680.78     2672.30     37.41 o 
  -1  14   4     1527.38     1493.44     27.20 o 
   0  14   4      328.45      336.99     18.80 o 
   1  14   4     1465.65     1551.32     29.11 o 
   2  14   4     1941.20     1893.27     44.91 o 
   3  14   4        2.47      -11.86     11.86 o 
   4  14   4      435.97      413.02     21.91 o 
   5  14   4       59.69       57.43     16.67 o 
   6  14   4       61.96       71.86     25.76 o 
   7  14   4      266.04      345.79     59.48 o 
   8  14   4      330.11      311.31     59.17 o 
   9  14   4        1.62       68.94     50.09 o 
  10  14   4      116.73       -7.45     58.39 o 
  11  14   4      180.01       -9.86     35.25 o 
 -12  15   4      126.62       84.91     82.07 o 
 -11  15   4       45.94      130.36     85.56 o 
 -10  15   4       32.72      114.62     35.06 o 
  -9  15   4       13.65       19.84     28.80 o 
  -8  15   4      836.31      779.69     38.17 o 
  -7  15   4       69.63       66.08     16.10 o 
  -6  15   4      111.85      108.65     14.70 o 
  -5  15   4      390.07      388.89     21.49 o 
  -4  15   4       12.00       16.59     10.33 o 
  -3  15   4       19.93       19.90     10.51 o 
  -2  15   4        5.29       16.69      7.19 o 
  -1  15   4       77.06      121.84     12.56 o 
   0  15   4      530.08      516.53     20.40 o 
   1  15   4      100.01       91.97     11.48 o 
   2  15   4      102.68       97.64     16.61 o 
   3  15   4      541.04      604.32     28.10 o 
   4  15   4      220.91      227.13     19.07 o 
   5  15   4      230.79      220.27     29.82 o 
   6  15   4       20.01       23.06     23.20 o 
   7  15   4     1105.64      982.54     94.09 o 
   8  15   4      382.16      450.01     66.14 o 
   9  15   4      149.34      162.69     65.46 o 
  10  15   4      219.53      190.85     87.69 o 
  11  15   4       10.29       31.70     74.55 o 
 -12  16   4        0.02      -13.22     69.97 o 
 -11  16   4        8.73      156.74     57.72 o 
 -10  16   4        2.87       43.84     70.71 o 
  -9  16   4      141.81      124.71     35.75 o 
  -8  16   4       12.48       24.96     18.36 o 
  -7  16   4      217.04      150.16     18.98 o 
  -6  16   4        1.08      -11.29     11.29 o 
  -5  16   4       38.86      106.60     28.43 o 
  -4  16   4       88.98      106.40     15.40 o 
  -3  16   4      940.97      851.56     26.33 o 
  -2  16   4      394.87      389.68     21.36 o 
  -1  16   4       65.30       54.10     14.26 o 
   0  16   4       20.37       20.59     11.46 o 
   1  16   4     3785.11     3614.83     66.58 o 
   2  16   4     1199.23     1161.23     37.52 o 
   3  16   4       56.55       52.35     25.41 o 
   4  16   4      145.16      143.04     17.88 o 
   5  16   4        0.50       -7.21     15.68 o 
   6  16   4       10.93        7.77     21.72 o 
   7  16   4     2411.87     2315.22     82.03 o 
   8  16   4     1493.05     1340.45    135.11 o 
   9  16   4      665.01      621.35     80.24 o 
  10  16   4       71.25       61.34     73.20 o 
 -12  17   4       56.20       45.28     77.55 o 
 -11  17   4      119.50      325.95    128.39 o 
 -10  17   4       89.36      199.57     83.28 o 
  -9  17   4       64.82      112.44     42.78 o 
  -8  17   4      509.41      620.91     50.20 o 
  -7  17   4        9.28       21.13     15.27 o 
  -6  17   4      553.40      592.51     66.72 o 
  -5  17   4      121.02      165.88     17.28 o 
  -4  17   4     1980.88     2084.52     46.41 o 
  -3  17   4      215.74      212.95     20.49 o 
  -2  17   4     1566.39     1395.55     40.09 o 
  -1  17   4       86.29       57.26     13.54 o 
   0  17   4      898.80      879.73     30.49 o 
   1  17   4      186.70      201.29     15.55 o 
   2  17   4      490.89      448.40     28.68 o 
   3  17   4        4.95      -10.43     13.47 o 
   4  17   4      128.15      151.77     18.69 o 
   5  17   4       18.32       12.73     25.49 o 
   6  17   4        4.33       -8.04     25.33 o 
   7  17   4        0.81        4.46     21.91 o 
   8  17   4      148.97      188.81     67.61 o 
   9  17   4      132.25      161.01     52.43 o 
  10  17   4        6.70       61.81     71.87 o 
 -11  18   4       12.73       26.16     66.29 o 
 -10  18   4        8.26       59.68     63.21 o 
  -9  18   4      188.43      261.32     54.66 o 
  -8  18   4       31.15       49.48     27.22 o 
  -7  18   4       62.22       75.53     27.10 o 
  -6  18   4      806.61      804.72     28.83 o 
  -5  18   4     3885.39     4278.86    344.41 o 
  -4  18   4      229.76      263.60     20.71 o 
  -3  18   4     8549.46     8206.50     98.91 o 
  -2  18   4     2070.20     1952.77     62.00 o 
  -1  18   4      316.13      314.97     23.82 o 
   0  18   4      300.25      351.56     31.25 o 
   1  18   4      957.51      994.66     31.21 o 
   2  18   4       65.32       62.18     17.10 o 
   3  18   4       11.06       11.29     14.43 o 
   4  18   4        3.07        5.71     13.71 o 
   5  18   4      141.51      128.50     23.81 o 
   6  18   4      592.80      577.49     68.74 o 
   7  18   4      802.13      731.69     57.80 o 
   8  18   4        3.62       56.10     43.82 o 
   9  18   4       54.12      -47.83     57.73 o 
  10  18   4       68.29       54.18     78.63 o 
 -11  19   4      194.50      191.67     84.20 o 
 -10  19   4      228.89      318.59     79.72 o 
  -9  19   4       12.86       66.84     60.81 o 
  -8  19   4        1.39       59.02     26.33 o 
  -7  19   4        0.10       17.19     23.68 o 
  -6  19   4      628.43      829.88     99.14 o 
  -5  19   4      709.56      741.08     28.44 o 
  -4  19   4     1081.31     1055.68     32.85 o 
  -3  19   4      650.86      607.46     29.03 o 
  -2  19   4     3162.94     2995.89     62.83 o 
  -1  19   4       95.58      100.89     15.72 o 
   0  19   4      249.66      306.82     20.96 o 
   1  19   4       19.81       51.63     10.20 o 
   2  19   4     2302.83     2032.49     53.58 o 
   3  19   4       18.48       17.29     15.38 o 
   4  19   4       26.01        7.45     14.38 o 
   5  19   4      159.60      178.67     33.72 o 
   6  19   4      529.60      623.37     48.57 o 
   7  19   4       12.74        0.49     25.03 o 
   8  19   4      504.12      476.42    108.48 o 
   9  19   4      100.56      133.42     76.63 o 
  10  19   4      127.48      111.55     79.61 o 
 -11  20   4      310.40      454.41    110.11 o 
 -10  20   4       42.41      143.52     88.86 o 
  -9  20   4      223.81      227.15     37.57 o 
  -8  20   4        1.15       75.73     31.61 o 
  -7  20   4      189.95      230.93     29.27 o 
  -6  20   4       94.82      114.61     19.96 o 
  -5  20   4        8.90       43.12     14.41 o 
  -4  20   4        0.65       15.90     14.53 o 
  -3  20   4      756.13      682.35     29.51 o 
  -2  20   4       51.26       55.54     16.24 o 
  -1  20   4      454.14      439.41     26.33 o 
   0  20   4      260.81      275.00     29.96 o 
   1  20   4       10.79        4.94     14.60 o 
   2  20   4      794.56      748.84     36.51 o 
   3  20   4      289.98      284.87     25.86 o 
   4  20   4      113.62       99.27     18.33 o 
   5  20   4        6.35        6.22     23.36 o 
   6  20   4        2.92      -12.22     23.08 o 
   7  20   4      210.90      192.50     37.08 o 
   8  20   4      122.75      136.84     53.20 o 
   9  20   4       13.24      -15.52     59.86 o 
 -11  21   4        0.16       74.41     74.77 o 
 -10  21   4       14.54      201.22    121.88 o 
  -9  21   4      123.03      191.56     43.49 o 
  -8  21   4       33.05      101.03     29.79 o 
  -7  21   4       53.71       84.21     37.72 o 
  -6  21   4       16.35       47.67     20.91 o 
  -5  21   4      288.64      307.80     24.52 o 
  -4  21   4      311.37      356.09     25.71 o 
  -3  21   4      344.26      288.00     32.35 o 
  -2  21   4      561.95      583.72     32.93 o 
  -1  21   4     3632.95     3541.14     73.99 o 
   0  21   4      225.24      196.34     23.98 o 
   1  21   4     4829.30     4621.69    135.97 o 
   2  21   4      186.81      183.78     24.80 o 
   3  21   4      140.37      119.89     20.85 o 
   4  21   4       11.68       15.25     15.62 o 
   5  21   4        3.38       18.06     39.95 o 
   6  21   4       85.43      108.58     33.15 o 
   7  21   4       12.58       40.70     28.25 o 
   8  21   4      565.54      472.66    155.17 o 
   9  21   4        1.54       78.11     75.49 o 
 -10  22   4      181.36       98.93     71.86 o 
  -9  22   4       51.41      158.14     59.46 o 
  -8  22   4        0.88       10.47     26.02 o 
  -7  22   4       38.98       94.28     31.74 o 
  -6  22   4       67.16       87.47     40.57 o 
  -5  22   4        5.60       -1.20     17.78 o 
  -4  22   4     1208.02     1100.31     37.67 o 
  -3  22   4       77.33       76.80     33.29 o 
  -2  22   4       16.08        7.37     15.13 o 
  -1  22   4      241.60      294.87     27.17 o 
   0  22   4     2248.69     2057.53     86.83 o 
   1  22   4        0.62       17.02     16.27 o 
   2  22   4        0.23       -1.51     17.13 o 
   3  22   4      627.32      705.99     41.58 o 
   4  22   4      446.64      461.38     36.44 o 
   5  22   4      217.84      174.73     52.95 o 
   6  22   4        8.00        2.91     25.06 o 
   7  22   4        1.72       12.21     27.76 o 
   8  22   4      292.98      243.27     86.25 o 
   9  22   4      150.70      122.46     80.65 o 
 -10  23   4       15.75       17.23     61.55 o 
  -9  23   4      112.11      166.07     58.14 o 
  -8  23   4       34.14       54.19     54.15 o 
  -7  23   4       48.28       -6.18     32.17 o 
  -6  23   4      210.32      265.69     50.79 o 
  -5  23   4       93.96       71.51     19.80 o 
  -4  23   4       20.39      104.38     46.08 o 
  -3  23   4        0.37       14.98     21.50 o 
  -2  23   4        4.39       23.57     16.50 o 
  -1  23   4     2737.01     2447.99     93.21 o 
   0  23   4      125.45      108.02     26.93 o 
   1  23   4     2069.22     1787.88     61.89 o 
   2  23   4       23.80       40.77     24.88 o 
   3  23   4      741.76      755.97     43.01 o 
   4  23   4      185.34      161.84     27.21 o 
   5  23   4      158.57      149.31     35.69 o 
   6  23   4       25.24       65.10     38.99 o 
   7  23   4      212.14      204.99     41.06 o 
   8  23   4       73.79        5.18     59.85 o 
   9  23   4       27.98        3.68     68.37 o 
 -10  24   4       37.03       68.40     68.01 o 
  -9  24   4      107.97      169.57     48.48 o 
  -8  24   4       26.56       53.24     39.89 o 
  -7  24   4       48.78        5.31     42.64 o 
  -6  24   4      343.43      348.83     57.60 o 
  -5  24   4       71.71      110.77     29.76 o 
  -4  24   4      111.29      238.39     38.40 o 
  -3  24   4       30.23       42.91     21.77 o 
  -2  24   4      327.48      304.72     33.33 o 
  -1  24   4      117.40       45.61    103.05 o 
   0  24   4      857.74      744.78     81.00 o 
   1  24   4       37.98      284.69     49.73 o 
   2  24   4      660.10      685.12     54.67 o 
   3  24   4       97.54      138.69     26.02 o 
   4  24   4       12.10       51.90     21.49 o 
   5  24   4       54.68       53.54     29.82 o 
   6  24   4       53.38       23.06     39.56 o 
   7  24   4      241.54      256.68     83.53 o 
   8  24   4       13.14       83.98     71.23 o 
  -9  25   4        4.30       34.06     43.68 o 
  -8  25   4        1.87       52.31     50.99 o 
  -7  25   4        8.34       48.85     54.10 o 
  -6  25   4      145.17      115.38     42.49 o 
  -5  25   4       19.90       24.88     41.95 o 
  -4  25   4      165.60      168.63     35.51 o 
  -3  25   4       96.69      110.02     46.82 o 
  -2  25   4      631.68      787.76     90.02 o 
  -1  25   4       59.18       36.18     40.39 o 
   1  25   4      154.59      232.71     54.66 o 
   2  25   4      101.78      140.78     45.59 o 
   3  25   4        6.88      -16.30     25.79 o 
   4  25   4        4.80        6.15     20.17 o 
   5  25   4       85.30       61.38     29.51 o 
   6  25   4       10.45        1.50     30.49 o 
   7  25   4       25.35       22.85     32.03 o 
   8  25   4       19.61       -6.86     61.52 o 
  -9  26   4      198.02      258.88     65.39 o 
  -8  26   4      215.91      280.85     71.91 o 
  -7  26   4      404.35      466.30     66.28 o 
  -6  26   4       52.34       89.56     52.11 o 
  -5  26   4       29.07       18.57     27.51 o 
  -4  26   4       14.81       45.37     28.32 o 
  -3  26   4       17.72       54.23     26.49 o 
  -2  26   4       12.93       27.89     33.00 o 
  -1  26   4      199.82      133.57     48.76 o 
   0  26   4      120.29       94.23     39.77 o 
   1  26   4        5.68       29.77     36.31 o 
   2  26   4       31.75       29.06     37.69 o 
   3  26   4      203.16      247.36     40.14 o 
   4  26   4      126.35      144.56     31.99 o 
   5  26   4       44.42       11.35     29.48 o 
   6  26   4       41.94        8.38     30.64 o 
   7  26   4      117.21      139.80     40.89 o 
  -8  27   4      168.63      222.48     52.49 o 
  -7  27   4      107.82      101.53     44.43 o 
  -6  27   4      104.89       52.09     40.99 o 
  -5  27   4       30.19       11.05     51.79 o 
  -4  27   4      108.95      134.90     55.01 o 
  -3  27   4        4.95       -8.42     21.28 o 
  -2  27   4       27.00       24.87     25.23 o 
  -1  27   4       93.93       64.92     64.01 o 
   0  27   4        7.81       35.75     36.43 o 
   1  27   4        0.35      -18.47     19.80 o 
   2  27   4       11.59       35.87     36.01 o 
   3  27   4      244.62      239.63     41.46 o 
   4  27   4      107.92      150.98     33.16 o 
   5  27   4       17.37      -27.45     27.45 o 
   6  27   4       43.94       49.08     33.60 o 
   7  27   4      150.93      144.47     40.95 o 
  -8  28   4        1.56      -19.87     43.25 o 
  -7  28   4      361.41      468.21     71.11 o 
  -6  28   4       15.85      -30.03     38.36 o 
  -5  28   4      636.99      811.47     96.12 o 
  -4  28   4       20.35       54.12     29.48 o 
  -3  28   4      200.98      239.43     41.17 o 
  -2  28   4       31.48      -12.50     66.77 o 
  -1  28   4      565.88      612.04     58.66 o 
   0  28   4       16.76       57.54     52.63 o 
   1  28   4        9.73      -21.79     21.79 o 
   2  28   4      164.75      231.24     41.93 o 
   3  28   4       17.67       28.21     27.66 o 
   4  28   4       21.18       16.60     26.00 o 
   5  28   4      165.30      148.09     50.22 o 
   6  28   4       53.51       46.39     41.18 o 
  -7  29   4        2.65       -7.87     42.20 o 
  -6  29   4       52.70       59.52     51.40 o 
  -5  29   4       56.38       22.32     34.70 o 
  -4  29   4       22.59       94.43     40.89 o 
  -3  29   4        5.98       -6.11     26.71 o 
  -2  29   4      383.79      451.47     53.97 o 
  -1  29   4       11.40       -4.36     30.50 o 
   0  29   4       40.38       33.57     26.05 o 
   1  29   4        1.21       -5.29     22.18 o 
   2  29   4      151.74      154.63     36.20 o 
   3  29   4        0.01      -19.34     34.39 o 
   4  29   4      297.26      234.05     60.25 o 
   5  29   4       50.31       51.65     42.23 o 
   6  29   4       45.69       92.21     47.90 o 
  -7  30   4      109.73      110.81     55.18 o 
  -6  30   4      129.13      140.51     53.73 o 
  -5  30   4        6.59      -14.25     73.59 o 
  -4  30   4       82.87       99.29     29.60 o 
  -3  30   4       88.86      137.90     42.65 o 
  -2  30   4      427.45      431.27     51.22 o 
  -1  30   4      185.09      201.56     40.96 o 
   0  30   4      183.78      141.42     37.65 o 
   1  30   4      139.85      192.86     38.70 o 
   2  30   4        3.71       38.57     29.05 o 
   3  30   4      147.42      159.69     38.05 o 
   4  30   4       92.47       68.35     44.50 o 
   5  30   4        0.02      -12.47     34.41 o 
  -6  31   4        1.19       -9.87     44.48 o 
  -5  31   4      374.12      383.30     88.98 o 
  -4  31   4        6.23       22.45     17.26 o 
  -3  31   4       13.59       -4.10     37.69 o 
  -2  31   4      127.17      193.03     50.48 o 
  -1  31   4       83.25       58.84     41.31 o 
   0  31   4       14.85       42.68     30.22 o 
   1  31   4       43.86       12.01     27.52 o 
   2  31   4       41.43       27.10     29.12 o 
   3  31   4       13.28       -6.83     34.92 o 
   4  31   4       11.46        7.39     36.65 o 
   5  31   4       35.40        0.17     38.34 o 
  -5  32   4       31.61       80.01     57.71 o 
  -4  32   4        1.10       27.05     19.20 o 
  -3  32   4       60.06      105.69     36.34 o 
  -2  32   4      119.31       73.90     34.08 o 
  -1  32   4       21.18       64.40     52.09 o 
   0  32   4       16.33       29.90     30.48 o 
   1  32   4        4.04       11.74     67.50 o 
   2  32   4       33.63       49.22     31.43 o 
   3  32   4        0.84        7.29     29.06 o 
   4  32   4      321.65      326.88     72.34 o 
  -4  33   4        2.77       36.25     52.67 o 
  -3  33   4      186.68      132.04     38.80 o 
  -2  33   4        0.33       22.14     29.11 o 
  -1  33   4      257.78      282.36     48.18 o 
   0  33   4       22.55        4.49     31.18 o 
   1  33   4        0.57       37.15     26.50 o 
   2  33   4       49.68       40.95     31.05 o 
   3  33   4      232.91      375.38     52.56 o 
  -3  34   4       17.05       58.45     34.24 o 
  -2  34   4       37.67      -17.99     27.24 o 
  -1  34   4        5.26       -0.56     30.85 o 
   0  34   4      745.15      880.74    111.33 o 
   1  34   4       33.48      108.64     32.51 o 
 -13   1   5      171.19      127.85     59.37 o 
 -12   1   5      415.11      500.74     66.76 o 
 -11   1   5       40.23       64.31     36.47 o 
 -10   1   5      150.49      124.01     30.28 o 
  -9   1   5      348.97      278.91     35.58 o 
  -8   1   5      709.72      816.97     45.88 o 
  -7   1   5      276.00      269.73     12.79 o 
  -6   1   5     1042.75     1005.40     20.93 o 
  -5   1   5        0.29        2.08      5.33 o 
  -4   1   5     5819.44     6149.61     53.11 o 
  -3   1   5       99.49      103.15      8.53 o 
  -2   1   5      688.58      726.64     13.90 o 
  -1   1   5     2018.43     1975.81     31.56 o 
   0   1   5    25617.20    25170.91    198.18 o 
   1   1   5     1317.33     1315.02     21.17 o 
   2   1   5     1448.10     1521.93     28.76 o 
   3   1   5     1218.17     1164.98     26.91 o 
   4   1   5     4544.02     4529.00     54.80 o 
   5   1   5       81.05       56.89     13.37 o 
   6   1   5      816.99      836.66     35.41 o 
   7   1   5      867.61      878.21     47.96 o 
   8   1   5      213.35      276.07     36.57 o 
   9   1   5        6.09       -8.52     21.57 o 
  10   1   5        0.00       37.64     26.22 o 
  11   1   5      107.37      117.20     55.96 o 
  12   1   5       57.70       74.01     56.79 o 
 -13   2   5      153.66      138.50     62.38 o 
 -12   2   5       29.74      106.73     30.82 o 
 -11   2   5       28.52       25.83     24.63 o 
 -10   2   5      247.78      407.20     43.11 o 
  -9   2   5      121.80      154.53     29.52 o 
  -8   2   5     1577.11     1460.12     55.76 o 
  -7   2   5      292.12      337.56     17.59 o 
  -6   2   5        0.60       -0.83      5.74 o 
  -5   2   5     1490.41     1571.02     29.55 o 
  -4   2   5      100.41      107.31      8.14 o 
  -3   2   5      201.62      187.00      9.14 o 
  -2   2   5     2770.51     2606.36     26.88 o 
  -1   2   5      967.35      856.96     25.22 o 
   0   2   5      526.05      427.00     12.19 o 
   1   2   5     7540.98     7559.88     68.62 o 
   2   2   5     1659.92     1599.51     29.37 o 
   3   2   5       69.00       64.60     11.58 o 
   4   2   5      220.94      264.08     15.81 o 
   5   2   5        8.49       12.89      9.37 o 
   6   2   5      362.19      363.35     29.06 o 
   7   2   5      308.58      308.79     30.08 o 
   8   2   5     2125.69     2096.36     62.10 o 
   9   2   5      173.43      160.82     32.56 o 
  10   2   5      133.54      163.93     34.09 o 
  11   2   5        0.09      -36.13     46.21 o 
 -13   3   5       29.48       38.89     53.38 o 
 -12   3   5       78.32      118.72     35.76 o 
 -11   3   5      835.65      759.92     55.05 o 
 -10   3   5      326.22      411.76     43.33 o 
  -9   3   5       17.15        3.60     20.89 o 
  -8   3   5      370.31      407.00     37.69 o 
  -7   3   5     1842.11     1835.37     30.69 o 
  -6   3   5        1.31        2.80      6.73 o 
  -5   3   5     3527.21     3703.51     45.50 o 
  -4   3   5       69.72       53.85      7.53 o 
  -3   3   5      102.22      109.37      7.72 o 
  -2   3   5     1325.37     1372.47     18.75 o 
  -1   3   5      179.54      138.27      9.36 o 
   0   3   5     4158.50     4117.59     38.07 o 
   1   3   5     5170.34     5090.99     46.77 o 
   2   3   5     2966.81     2907.80     37.51 o 
   3   3   5       27.73       24.04      8.86 o 
   4   3   5       66.00       85.03     10.39 o 
   5   3   5     1431.04     1461.22     28.58 o 
   6   3   5      415.02      454.38     27.31 o 
   7   3   5        8.44       35.18     20.30 o 
   8   3   5      357.21      378.42     40.26 o 
   9   3   5        8.40       30.78     24.33 o 
  10   3   5      482.12      466.37     48.66 o 
  11   3   5      155.28      142.38     59.49 o 
 -13   4   5       84.62      140.22     61.59 o 
 -12   4   5      440.75      551.06     53.99 o 
 -11   4   5      101.49      207.89     37.27 o 
 -10   4   5       26.08       74.31     26.59 o 
  -9   4   5       87.15       89.91     26.50 o 
  -8   4   5       53.62       54.19     15.43 o 
  -7   4   5      409.11      420.24     15.86 o 
  -6   4   5      291.11      378.02     20.23 o 
  -5   4   5      171.01      241.13     25.59 o 
  -4   4   5     1617.54     1612.61     23.38 o 
  -3   4   5     1646.10     1655.35     23.44 o 
  -2   4   5     1689.86     1621.32     20.81 o 
  -1   4   5        1.12       -3.47      5.76 o 
   0   4   5      488.82      480.68     11.71 o 
   1   4   5      811.57      838.46     16.70 o 
   2   4   5        0.13       -0.58      7.19 o 
   3   4   5     3365.14     3366.90     43.37 o 
   4   4   5      259.65      277.37     15.72 o 
   5   4   5      241.06      258.36     14.40 o 
   6   4   5      590.52      652.44     26.59 o 
   7   4   5      593.93      645.05     38.45 o 
   8   4   5      201.71      192.05     32.45 o 
   9   4   5      240.34      261.52     37.50 o 
  10   4   5        0.59       52.62     27.84 o 
  11   4   5        0.01       34.92     83.73 o 
 -13   5   5       66.93       97.68     98.65 o 
 -12   5   5       23.38       87.56     29.71 o 
 -11   5   5       88.28      165.27     34.81 o 
 -10   5   5      214.68      196.04     33.94 o 
  -9   5   5      579.75      545.32     52.20 o 
  -8   5   5       13.09        8.15     17.58 o 
  -7   5   5      294.74      327.32     17.54 o 
  -6   5   5       35.52       44.09     11.29 o 
  -5   5   5     2543.67     2821.27     36.17 o 
  -4   5   5      576.64      509.46     14.00 o 
  -3   5   5      674.51      691.30     13.71 o 
  -2   5   5      950.38      967.45     15.84 o 
  -1   5   5      165.82      185.17      8.65 o 
   0   5   5      296.57      294.01      9.67 o 
   1   5   5      412.40      498.68     14.23 o 
   2   5   5       30.57       24.17      7.61 o 
   3   5   5     3838.18     3701.18     43.77 o 
   4   5   5     1320.12     1355.67     28.35 o 
   5   5   5       59.94       63.44     10.01 o 
   6   5   5        9.23       18.09     12.71 o 
   7   5   5       24.54       58.35     20.33 o 
   8   5   5       35.51       44.39     23.70 o 
   9   5   5      653.63      661.12     53.46 o 
  10   5   5       25.63       63.45     28.94 o 
  11   5   5        6.59      -25.67     57.05 o 
 -13   6   5        6.63       84.18     57.51 o 
 -12   6   5        8.12       68.95     34.22 o 
 -11   6   5       33.23       65.75     30.23 o 
 -10   6   5      404.43      433.08     60.31 o 
  -9   6   5       32.20       27.53     27.79 o 
  -8   6   5      131.82      126.51     25.79 o 
  -7   6   5       36.94       46.44     11.03 o 
  -6   6   5     1217.61     1376.67     25.84 o 
  -5   6   5      828.20      815.79     17.66 o 
  -4   6   5    10193.33    11146.08     90.05 o 
  -3   6   5     2686.86     2632.84     30.21 o 
  -2   6   5     1725.99     1693.11     23.36 o 
  -1   6   5        5.73       -4.06      5.12 o 
   0   6   5        8.56        5.77      4.65 o 
   1   6   5      700.77      705.11     22.29 o 
   2   6   5       39.63       25.19      7.48 o 
   3   6   5     2632.99     2506.04     31.03 o 
   4   6   5      474.95      506.14     17.47 o 
   5   6   5       17.55       31.37      8.77 o 
   6   6   5      216.16      208.39     19.36 o 
   7   6   5      122.48      139.05     25.77 o 
   8   6   5       46.42       49.96     23.64 o 
   9   6   5       77.01       74.36     37.34 o 
  10   6   5        4.36       40.64     26.45 o 
  11   6   5        1.88       13.70     42.35 o 
 -13   7   5       63.21      192.15     64.95 o 
 -12   7   5        1.68       56.94     71.31 o 
 -11   7   5      109.67      157.54     47.05 o 
 -10   7   5       12.78       15.83     28.61 o 
  -9   7   5       16.19       13.68     27.33 o 
  -8   7   5      113.68       84.03     24.80 o 
  -7   7   5     6032.34     5680.33     69.34 o 
  -6   7   5      174.32      175.13     12.70 o 
  -5   7   5      391.34      428.64     14.78 o 
  -4   7   5      308.16      329.44     13.05 o 
  -3   7   5     1135.78     1072.78     19.43 o 
  -2   7   5      134.81      137.37      9.37 o 
  -1   7   5       58.44       49.63      6.95 o 
   0   7   5     1033.13     1031.07     22.97 o 
   1   7   5      252.33      269.47     14.28 o 
   2   7   5      975.94     1023.67     25.58 o 
   3   7   5     4379.60     4477.07     45.85 o 
   4   7   5      148.72      181.13     12.03 o 
   5   7   5     2813.37     2595.79     37.06 o 
   6   7   5      307.77      303.61     28.95 o 
   7   7   5      412.04      379.57     37.86 o 
   8   7   5       96.21       97.89     26.60 o 
   9   7   5      292.88      301.99     39.45 o 
  10   7   5       45.86       80.15     29.59 o 
  11   7   5       30.46       72.49     48.94 o 
 -13   8   5        3.15       47.48     54.02 o 
 -12   8   5        5.06       21.66     26.13 o 
 -11   8   5      485.13      382.44     49.31 o 
 -10   8   5      268.09      242.82     43.15 o 
  -9   8   5      761.54      850.55     71.81 o 
  -8   8   5     1422.41     1453.89     67.92 o 
  -7   8   5       52.73       73.93     15.51 o 
  -6   8   5     1512.35     1482.97     28.38 o 
  -5   8   5     2843.65     2829.73     35.31 o 
  -4   8   5       80.68       81.70      8.90 o 
  -3   8   5    11709.51    12225.91     97.05 o 
  -2   8   5     2694.60     2509.80     32.38 o 
  -1   8   5      338.71      365.59     13.25 o 
   0   8   5      236.13      216.11     13.47 o 
   1   8   5       10.06        9.29      8.26 o 
   2   8   5     2104.85     2098.98     31.75 o 
   3   8   5      177.61      217.49     10.43 o 
   4   8   5      443.27      441.26     16.44 o 
   5   8   5      304.02      307.91     17.37 o 
   6   8   5      766.78      733.03     37.92 o 
   7   8   5      898.38      872.64     47.66 o 
   8   8   5        0.01       -4.59     25.46 o 
   9   8   5      283.40      263.38     36.83 o 
  10   8   5      382.46      431.36     46.80 o 
  11   8   5        0.71      -26.28     64.45 o 
 -13   9   5      167.10      267.73    100.65 o 
 -12   9   5        8.70       96.06     72.95 o 
 -11   9   5      285.39      378.99     55.07 o 
 -10   9   5       25.84       25.34     29.66 o 
  -9   9   5      147.83      231.70     38.31 o 
  -8   9   5     2175.18     2053.92     52.61 o 
  -7   9   5       74.05       81.76     14.08 o 
  -6   9   5      157.95      154.37     14.35 o 
  -5   9   5      574.81      555.74     17.29 o 
  -4   9   5     1423.61     1541.68     24.73 o 
  -3   9   5       81.12       68.99      8.50 o 
  -2   9   5      233.46      231.90     15.22 o 
  -1   9   5      574.27      572.62     15.13 o 
   0   9   5     4272.91     4363.97     61.12 o 
   1   9   5     3128.88     3151.86     45.38 o 
   2   9   5      496.74      558.24     17.37 o 
   3   9   5        4.04       18.72      9.84 o 
   4   9   5      143.81      178.16     12.88 o 
   5   9   5      871.91      881.84     36.96 o 
   6   9   5      501.63      482.33     28.08 o 
   7   9   5       35.29       35.81     23.19 o 
   8   9   5        1.46       12.76     22.74 o 
   9   9   5      102.74      158.65     32.35 o 
  10   9   5       18.78       36.54     44.54 o 
  11   9   5      114.90        6.48     63.78 o 
 -13  10   5      912.45     1020.31    110.79 o 
 -12  10   5        0.27      105.92     53.57 o 
 -11  10   5        4.40       65.03     50.63 o 
 -10  10   5       17.03       51.88     29.83 o 
  -9  10   5     1061.11     1033.26     62.73 o 
  -8  10   5      237.62      221.34     32.06 o 
  -7  10   5     2024.93     1880.32     36.78 o 
  -6  10   5       53.37       76.61     12.35 o 
  -5  10   5      234.72      190.70     17.70 o 
  -4  10   5        7.11       23.86      8.32 o 
  -3  10   5     7294.57     7536.13     71.40 o 
  -2  10   5     2591.92     2479.50     35.91 o 
  -1  10   5     4478.76     4395.61     47.16 o 
   0  10   5      336.75      408.20     26.68 o 
   1  10   5     1987.03     2060.49     45.58 o 
   2  10   5      135.82      118.43     10.74 o 
   3  10   5     1843.98     1780.71     31.48 o 
   4  10   5      800.07      780.10     20.99 o 
   5  10   5       26.74       11.49     18.23 o 
   6  10   5      135.98      139.38     23.55 o 
   7  10   5      248.80      331.93     41.86 o 
   8  10   5        2.87       72.42     30.48 o 
   9  10   5        2.78        9.14     34.08 o 
  10  10   5        1.99       50.33     39.56 o 
  11  10   5        0.01      -30.20     59.51 o 
 -13  11   5      266.31      419.05     78.27 o 
 -12  11   5        0.48      131.52     75.22 o 
 -11  11   5       16.36      122.96     55.97 o 
 -10  11   5       21.82       49.47     28.92 o 
  -9  11   5       19.41       28.73     28.22 o 
  -8  11   5      201.44      201.35     23.18 o 
  -7  11   5       70.49       37.06     14.42 o 
  -6  11   5     2109.74     2039.50     38.82 o 
  -5  11   5       66.76       56.37     12.23 o 
  -4  11   5      189.11      186.50     13.46 o 
  -3  11   5      271.05      251.54     14.11 o 
  -2  11   5     1985.96     2293.07     37.89 o 
  -1  11   5      162.98      145.15     11.23 o 
   0  11   5     3912.77     3626.53     57.33 o 
   1  11   5      576.63      548.78     22.03 o 
   2  11   5      565.23      677.40     20.55 o 
   3  11   5      386.53      446.86     18.21 o 
   4  11   5      732.68      760.71     32.14 o 
   5  11   5      109.43       93.58     18.38 o 
   6  11   5     4036.89     3895.27     99.78 o 
   8  11   5       12.89       35.14     37.31 o 
   9  11   5      161.81      240.30     54.06 o 
  10  11   5      145.60      284.49     59.66 o 
  11  11   5       36.24       39.25     72.28 o 
 -13  12   5      486.27      534.38    109.52 o 
 -12  12   5       17.65      188.12     78.60 o 
 -11  12   5        0.04       48.87     63.47 o 
 -10  12   5       59.02       78.77     32.10 o 
  -9  12   5       53.16       29.68     29.02 o 
  -8  12   5        5.87       20.04     16.45 o 
  -7  12   5     1394.57     1273.10     35.76 o 
  -6  12   5        0.85       -0.12      9.70 o 
  -5  12   5       83.37       83.09     13.47 o 
  -4  12   5       60.81       66.69     10.55 o 
  -3  12   5      853.53     1038.07     25.06 o 
  -2  12   5      622.27      605.95     23.46 o 
  -1  12   5     3177.42     3523.08     44.32 o 
   0  12   5     1381.98     1367.64     26.79 o 
   1  12   5     6243.16     6160.63     83.41 o 
   2  12   5     2324.47     2388.39     51.87 o 
   3  12   5      274.34      338.68     20.27 o 
   4  12   5      179.98      161.87     16.44 o 
   5  12   5       19.78       24.86     19.46 o 
   6  12   5       37.61       31.45     21.74 o 
   7  12   5       59.15       64.04     39.85 o 
   8  12   5      106.79      231.21     69.89 o 
   9  12   5      102.28      100.51     41.91 o 
  10  12   5        2.02       19.72     65.03 o 
  11  12   5        5.51       40.76     76.74 o 
 -12  13   5      291.26      255.53     64.08 o 
 -11  13   5      158.59      231.84     40.97 o 
 -10  13   5       18.56       38.73     28.67 o 
  -9  13   5        4.37       26.38     26.73 o 
  -8  13   5     3038.10     2877.32     64.30 o 
  -7  13   5     1033.37     1251.66    101.36 o 
  -6  13   5     2096.40     1894.73     35.56 o 
  -5  13   5       30.97       12.70     11.38 o 
  -4  13   5     2828.37     3004.03     44.32 o 
  -3  13   5      941.94      927.75     27.03 o 
  -2  13   5      838.93      882.99     32.60 o 
  -1  13   5       50.81       42.48      9.22 o 
   0  13   5     2756.28     2840.82     36.99 o 
   1  13   5      221.28      200.79     20.02 o 
   2  13   5       31.40       19.77     20.31 o 
   3  13   5     1615.12     1524.85     39.40 o 
   4  13   5      245.69      272.86     20.58 o 
   5  13   5        0.00      -16.60     16.60 o 
   6  13   5      114.48       78.10     25.37 o 
   7  13   5       11.43       50.54     60.13 o 
   8  13   5       16.27       16.86     36.73 o 
   9  13   5      582.74      684.28    110.73 o 
  10  13   5        3.00       25.40     67.31 o 
  11  13   5       21.03      -36.85     69.50 o 
 -12  14   5        1.04       43.37     69.48 o 
 -11  14   5        0.01       32.89     46.67 o 
 -10  14   5      125.75      136.73     36.87 o 
  -9  14   5       45.08      155.74     35.24 o 
  -8  14   5       48.48      711.94    139.94 o 
  -7  14   5      126.19      124.48     17.84 o 
  -6  14   5       38.50       39.58     19.82 o 
  -5  14   5       78.64       70.26     12.53 o 
  -4  14   5      799.91      776.87     26.30 o 
  -3  14   5      131.41      100.02     15.19 o 
  -2  14   5       95.36      134.85     15.93 o 
  -1  14   5      220.28      298.33     14.69 o 
   0  14   5      222.80      265.94     17.05 o 
   1  14   5       99.70       62.65     15.59 o 
   2  14   5      328.14      358.55     25.59 o 
   3  14   5       50.98       42.11     15.51 o 
   4  14   5      528.11      589.84     32.07 o 
   5  14   5       10.38       -8.09     20.96 o 
   6  14   5       84.38       40.03     39.84 o 
   7  14   5       43.13       40.73     39.25 o 
   8  14   5      590.00      596.58    106.02 o 
   9  14   5       46.98      150.70     56.20 o 
  10  14   5       24.43       12.64     29.14 o 
 -12  15   5        3.13       33.31     70.80 o 
 -11  15   5      207.40      309.11     73.24 o 
 -10  15   5      159.49      183.79     53.29 o 
  -9  15   5       23.62       16.17     26.19 o 
  -8  15   5      413.04      422.88     35.36 o 
  -7  15   5     1396.53     1329.46     38.75 o 
  -6  15   5      365.15      342.45     21.52 o 
  -5  15   5      119.85      107.46     15.15 o 
  -4  15   5      469.21      471.05     22.71 o 
  -3  15   5        0.00        2.87     12.01 o 
  -2  15   5       97.78       71.16     13.46 o 
  -1  15   5        0.00      -10.42     10.42 o 
   0  15   5      314.61      310.70     23.38 o 
   1  15   5      839.26      876.12     34.79 o 
   2  15   5       55.01       62.84     16.52 o 
   3  15   5      520.98      509.91     28.04 o 
   4  15   5       30.08       31.83     14.19 o 
   5  15   5     1601.80     1446.33     53.14 o 
   6  15   5      790.54      748.58     51.10 o 
   7  15   5      128.09      161.75     48.30 o 
   8  15   5      382.94      438.69     67.03 o 
   9  15   5        0.37       88.87     66.87 o 
  10  15   5       54.15       30.44     70.30 o 
 -12  16   5       99.74       91.92     78.09 o 
 -11  16   5        0.68      203.00    187.06 o 
 -10  16   5      198.73      302.14     45.34 o 
  -9  16   5       28.76       40.89     30.27 o 
  -8  16   5      254.49      264.00     34.44 o 
  -7  16   5      103.13      116.59     18.72 o 
  -6  16   5      421.62      445.94     23.93 o 
  -5  16   5      165.08      170.34     17.44 o 
  -4  16   5        4.65       17.99     11.42 o 
  -3  16   5     1589.32     1672.93     93.58 o 
  -2  16   5      285.38      326.04     22.00 o 
  -1  16   5        1.29       -6.48     12.61 o 
   0  16   5     1493.35     1517.59     37.69 o 
   1  16   5      157.22      150.53     17.58 o 
   2  16   5     1875.10     1856.78     47.82 o 
   3  16   5      470.74      459.16     28.61 o 
   4  16   5      291.94      314.75     22.42 o 
   5  16   5      548.43      580.58     34.33 o 
   6  16   5       50.53       27.35     38.71 o 
   7  16   5      850.23      978.95     83.70 o 
   8  16   5        8.09       67.45     43.38 o 
   9  16   5       20.54       47.50     46.31 o 
  10  16   5      512.57      493.57    115.12 o 
 -12  17   5       86.56       81.76     84.84 o 
 -11  17   5      348.20      242.95     88.81 o 
 -10  17   5        2.78       65.46     61.93 o 
  -9  17   5      423.12      543.20     63.04 o 
  -8  17   5        0.19       11.76     23.17 o 
  -7  17   5     2365.27     2229.22     50.89 o 
  -6  17   5       71.08       86.80     15.34 o 
  -5  17   5     7213.00     6755.55     84.97 o 
  -4  17   5     1294.53     1419.43     56.27 o 
  -3  17   5     3459.64     3348.61     53.85 o 
  -2  17   5       57.49       43.93     12.34 o 
  -1  17   5      225.80      211.41     17.28 o 
   0  17   5        0.46       -0.03      9.78 o 
   1  17   5      792.93      857.31     35.07 o 
   2  17   5        8.13        4.47     19.56 o 
   3  17   5      113.85       90.70     18.37 o 
   4  17   5       43.50       38.08     14.91 o 
   5  17   5      817.06      792.77     97.88 o 
   6  17   5       64.45       79.64     47.55 o 
   7  17   5       38.52       54.85     46.56 o 
   8  17   5       17.29        8.45     40.55 o 
   9  17   5       10.27        1.66     62.50 o 
  10  17   5      128.53      163.92     88.35 o 
 -11  18   5        0.10      -28.41     58.67 o 
 -10  18   5      157.42      288.28     79.15 o 
  -9  18   5       16.94       30.46     44.05 o 
  -8  18   5      127.47      162.81     32.19 o 
  -7  18   5        0.23       40.03     21.39 o 
  -6  18   5     1508.31     1331.85     52.20 o 
  -5  18   5      234.90      223.80     21.21 o 
  -4  18   5     3938.12     3874.52     68.23 o 
  -3  18   5      128.37      100.56     16.64 o 
  -2  18   5      338.47      341.47     23.37 o 
  -1  18   5       19.05       31.53     14.96 o 
   0  18   5      406.87      407.78     22.08 o 
   1  18   5        4.04      -11.85     11.85 o 
   2  18   5      581.19      613.60     33.94 o 
   3  18   5     1647.31     1496.40     45.25 o 
   4  18   5       60.81       51.47     22.57 o 
   5  18   5        4.76       27.52     24.36 o 
   6  18   5      200.70      178.60     35.58 o 
   7  18   5       77.51       40.39     43.23 o 
   8  18   5      652.02      717.43    140.30 o 
   9  18   5        0.79      -56.39     56.39 o 
  10  18   5        3.23      -60.86     60.86 o 
 -11  19   5        7.29        8.09     68.03 o 
 -10  19   5      431.75      719.32    244.06 o 
  -9  19   5       67.64       71.90     37.67 o 
  -8  19   5      278.99      305.45     38.87 o 
  -7  19   5       15.85      174.19     55.92 o 
  -6  19   5      174.75      222.05     26.39 o 
  -5  19   5        9.89       36.95     14.47 o 
  -4  19   5      424.83      409.61     27.84 o 
  -3  19   5      883.33      841.91     36.19 o 
  -2  19   5     3069.02     2864.51     55.57 o 
  -1  19   5     1802.87     1737.52     41.58 o 
   0  19   5      124.52      127.44     20.03 o 
   1  19   5      831.28      723.94     54.27 o 
   2  19   5     3244.74     3131.18     67.97 o 
   3  19   5        1.42       -8.00     14.76 o 
   4  19   5      673.18      668.21     36.93 o 
   5  19   5     1461.08     1187.56    107.05 o 
   6  19   5      336.38      401.30     49.11 o 
   7  19   5      104.00      108.44     33.21 o 
   8  19   5       63.15      112.46     52.02 o 
   9  19   5      108.77       43.01     67.75 o 
 -11  20   5      358.74      361.00    101.87 o 
 -10  20   5       37.11      134.85    125.85 o 
  -9  20   5        0.38       13.85     53.60 o 
  -8  20   5      118.61      121.90     30.95 o 
  -7  20   5        5.16       45.91     26.18 o 
  -6  20   5      371.62      362.81     25.30 o 
  -5  20   5     1273.49     1171.63     37.22 o 
  -4  20   5       42.68       21.39     19.97 o 
  -3  20   5     1558.36     1457.30     46.22 o 
  -2  20   5      608.65      607.38     30.98 o 
  -1  20   5      278.03      236.81     46.14 o 
   0  20   5        2.96       22.38     15.96 o 
   1  20   5      194.56      155.54     27.87 o 
   2  20   5        7.83       -2.79     24.63 o 
   3  20   5        6.91       -1.14     15.74 o 
   4  20   5       72.74       61.17     23.68 o 
   5  20   5       51.94       86.83     45.69 o 
   6  20   5      521.37      620.44     77.71 o 
   7  20   5       12.74       23.07     27.27 o 
   8  20   5      162.68      199.16     81.56 o 
   9  20   5       35.98      -19.33     62.76 o 
 -11  21   5        0.32      -34.81     61.36 o 
 -10  21   5      218.83      291.16     84.78 o 
  -9  21   5      157.13      184.19     37.32 o 
  -8  21   5       60.59       97.91     31.74 o 
  -7  21   5       40.62       60.14     27.60 o 
  -6  21   5       29.92       17.61     43.89 o 
  -5  21   5       40.91       28.73     24.26 o 
  -4  21   5      366.37      324.51     25.49 o 
  -3  21   5       37.89       30.30     17.68 o 
  -2  21   5      355.45      418.30     30.58 o 
  -1  21   5       17.69      -14.73     18.14 o 
   0  21   5     2313.57     2216.03     58.50 o 
   1  21   5       43.37       38.15     12.34 o 
   2  21   5      950.66      861.97     42.49 o 
   3  21   5       78.10       94.26     21.85 o 
   4  21   5      340.63      372.36     32.37 o 
   5  21   5        0.32      -31.92     35.97 o 
   6  21   5       11.78       -9.93     42.59 o 
   7  21   5        5.98       32.71     28.83 o 
   8  21   5        6.63       52.73     66.94 o 
   9  21   5      168.71      185.83     85.90 o 
 -10  22   5      302.12     1050.69    104.53 o 
  -9  22   5        1.08       47.63     55.80 o 
  -8  22   5       87.26      164.43     45.14 o 
  -7  22   5      241.96      322.93     57.12 o 
  -6  22   5        9.71       -8.53     37.66 o 
  -5  22   5      203.25      227.36     25.02 o 
  -4  22   5       27.45       67.10     19.11 o 
  -3  22   5      832.57      856.89     57.52 o 
  -2  22   5        5.03        0.43     18.26 o 
  -1  22   5      514.75      497.08     33.97 o 
   0  22   5       17.26       33.15     16.82 o 
   1  22   5      195.25      253.84     37.15 o 
   2  22   5      165.53      190.97     33.20 o 
   3  22   5     2870.59     2755.34     88.36 o 
   4  22   5      346.82      332.81     49.35 o 
   5  22   5      281.39      238.52     57.04 o 
   6  22   5       67.52       60.35     47.29 o 
   7  22   5      182.62      215.70     40.68 o 
   8  22   5      260.96      213.99     86.27 o 
   9  22   5       58.04        1.65     66.33 o 
 -10  23   5      274.91      347.73     99.71 o 
  -9  23   5      128.22      129.80     40.78 o 
  -8  23   5       17.01       55.42     34.10 o 
  -7  23   5        1.35        9.38     32.04 o 
  -6  23   5      370.43      418.17     69.89 o 
  -5  23   5       52.68       93.39     25.82 o 
  -4  23   5        0.06       56.73     20.61 o 
  -3  23   5       26.44       18.48     20.44 o 
  -2  23   5      547.82      530.79     41.38 o 
  -1  23   5      115.51      107.04     23.86 o 
   0  23   5     1830.16     1799.60     76.96 o 
   1  23   5       16.04       36.76     24.75 o 
   2  23   5       91.93       94.21     30.37 o 
   3  23   5      308.82      268.85     31.94 o 
   4  23   5      328.90      332.83     36.47 o 
   5  23   5        5.88      -37.90     37.90 o 
   6  23   5       30.53       30.01     28.25 o 
   7  23   5       55.41       48.36     33.04 o 
   8  23   5      232.18      172.15     78.31 o 
  -9  24   5      109.20      248.38    107.52 o 
  -8  24   5       37.08       75.56     59.98 o 
  -7  24   5       21.26       33.28     33.06 o 
  -6  24   5       12.47        7.01     60.53 o 
  -5  24   5       18.42       34.03     46.04 o 
  -4  24   5      116.04      116.21     30.83 o 
  -3  24   5        0.70      -13.54     31.49 o 
  -2  24   5      105.91      112.97     43.72 o 
  -1  24   5      218.62      306.58     58.13 o 
   0  24   5       31.99      120.67     43.84 o 
   1  24   5     1076.78      959.73     84.97 o 
   2  24   5        0.77       19.60     35.13 o 
   3  24   5       17.96       10.73     26.42 o 
   4  24   5        0.03      -33.40     33.40 o 
   5  24   5      210.15      120.07     50.58 o 
   6  24   5       20.15       14.95     28.37 o 
   7  24   5       19.94        5.86     29.80 o 
   8  24   5        9.27      -57.99     57.99 o 
  -9  25   5       12.82      144.20     97.03 o 
  -8  25   5        0.15       86.90    102.64 o 
  -7  25   5       94.89       88.15     40.32 o 
  -6  25   5       36.79      540.87    120.95 o 
  -5  25   5       62.54       15.84     35.95 o 
  -4  25   5       15.45       12.80     36.88 o 
  -3  25   5       15.94       28.52     39.30 o 
  -2  25   5      412.80      412.09     64.85 o 
  -1  25   5      101.41      162.54     48.14 o 
   0  25   5        0.96       63.01     40.83 o 
   1  25   5       80.34       68.88     43.58 o 
   2  25   5      190.77      314.20     58.62 o 
   3  25   5       13.95       39.12     29.21 o 
   4  25   5        7.10      -14.58     60.30 o 
   5  25   5        1.41       -0.98     33.53 o 
   6  25   5      215.31      192.41     48.88 o 
   7  25   5       96.93      136.07     46.34 o 
  -9  26   5        1.03       -6.66     42.19 o 
  -8  26   5       27.32      113.96    156.26 o 
  -7  26   5        2.97       58.01     39.03 o 
  -6  26   5        3.39        5.85     49.21 o 
  -5  26   5       78.47       87.86     59.02 o 
  -4  26   5       32.17       52.63     42.86 o 
  -3  26   5       48.19        1.58     35.85 o 
  -2  26   5        0.49       -8.65     32.74 o 
  -1  26   5      134.29      144.08     49.76 o 
   0  26   5       63.31       41.34     39.35 o 
   1  26   5       69.48       10.38     38.66 o 
   2  26   5      183.95      228.75     56.65 o 
   3  26   5      208.69      231.23     52.61 o 
   4  26   5      162.05      169.61     36.73 o 
   5  26   5        0.87       -4.65     28.32 o 
   6  26   5      217.32      174.16     41.86 o 
   7  26   5        0.46      -26.12     26.12 o 
  -8  27   5        0.81      116.21    105.67 o 
  -7  27   5      108.26      201.01     52.59 o 
  -6  27   5       27.67       13.07     43.05 o 
  -5  27   5       97.85       39.19     32.98 o 
  -4  27   5      229.26      275.07     43.84 o 
  -3  27   5        7.66       10.52     35.88 o 
  -2  27   5      122.25      148.80     47.50 o 
  -1  27   5      154.57      192.53     55.92 o 
   0  27   5        7.89       41.94     40.93 o 
   1  27   5       31.84       64.51     45.22 o 
   2  27   5      162.16      146.78     48.46 o 
   3  27   5      245.74      330.97     60.58 o 
   4  27   5       60.98       45.17     51.57 o 
   5  27   5      610.67      689.19     68.77 o 
   6  27   5      135.61      137.73     41.58 o 
   7  27   5       18.02       32.26     53.97 o 
  -8  28   5      137.87       73.06     50.42 o 
  -7  28   5       35.02       73.40     45.39 o 
  -6  28   5      133.70      168.27     51.26 o 
  -5  28   5       45.58        2.99     78.83 o 
  -4  28   5      980.96     1099.11    139.77 o 
  -3  28   5       22.90       31.87     28.62 o 
  -2  28   5       15.38       -9.39     29.97 o 
  -1  28   5        7.02      -23.73     37.07 o 
   0  28   5       38.56       62.56     44.74 o 
   1  28   5       80.53       65.00     43.13 o 
   2  28   5      509.74      459.27     71.76 o 
   3  28   5       28.91       52.77     28.18 o 
   4  28   5      296.03      314.60     59.02 o 
   5  28   5      115.06      104.26     46.02 o 
   6  28   5        0.01       54.46     42.92 o 
  -7  29   5      144.81      235.71     69.28 o 
  -6  29   5       45.89        3.98     48.57 o 
  -5  29   5        0.00        4.14     71.28 o 
  -4  29   5       98.22      116.02     48.84 o 
  -3  29   5      781.71      907.31     69.00 o 
  -2  29   5       78.88      113.04     36.52 o 
  -1  29   5       38.58      123.95     35.01 o 
   0  29   5       69.26       66.39     48.82 o 
   1  29   5        2.71      -16.25     22.77 o 
   2  29   5       59.37       48.68     30.37 o 
   3  29   5       31.60       28.20     27.80 o 
   4  29   5       19.99        6.37     34.71 o 
   5  29   5        7.83       27.46     38.58 o 
   6  29   5        0.70      -21.51     32.16 o 
  -7  30   5        1.54      -40.58     40.58 o 
  -6  30   5       41.87       60.44     49.28 o 
  -5  30   5      323.63      313.40     84.41 o 
  -4  30   5      150.81      163.77     55.00 o 
  -3  30   5       44.11       75.89     32.95 o 
  -2  30   5      282.97      283.63     47.62 o 
  -1  30   5      202.52      278.09     75.94 o 
   0  30   5      217.89      252.81     43.27 o 
   1  30   5       42.33       84.73     33.34 o 
   2  30   5      817.75      743.72    145.48 o 
   3  30   5       44.00       55.66     38.68 o 
   4  30   5        0.39       56.95     40.70 o 
   5  30   5        1.76       37.06     38.76 o 
  -6  31   5      456.39      506.52     87.34 o 
  -5  31   5      328.10      370.28     52.19 o 
  -4  31   5      192.03      135.82     35.91 o 
  -3  31   5        9.95       71.93     66.81 o 
  -2  31   5      117.64      242.45     43.94 o 
  -1  31   5       81.97       81.07     34.16 o 
   0  31   5        0.06       -9.45     24.19 o 
   1  31   5        7.39       31.55     27.36 o 
   2  31   5        1.40       19.09     29.00 o 
   3  31   5      118.81      107.87     33.97 o 
   4  31   5       82.99      -15.28     36.43 o 
  -5  32   5      167.57      241.71     43.95 o 
  -4  32   5      206.85      269.52     49.05 o 
  -3  32   5      289.16      223.35     43.21 o 
  -2  32   5      208.15      309.14     49.74 o 
  -1  32   5      309.79      320.64     51.15 o 
   0  32   5       37.24       71.82     33.74 o 
   1  32   5      180.42      242.17     44.47 o 
   2  32   5        0.84       31.12     30.05 o 
   3  32   5      263.50      312.33     93.29 o 
  -4  33   5      142.66      193.81     45.79 o 
  -3  33   5        0.03       26.10     49.20 o 
  -2  33   5       24.47      -42.64     55.27 o 
  -1  33   5        7.99       27.61     31.36 o 
   0  33   5      126.93      184.00     82.88 o 
   1  33   5      118.39      154.38     39.04 o 
   2  33   5      408.07      541.82     63.28 o 
  -2  34   5        2.31        3.81     29.15 o 
  -1  34   5        3.82       -3.30     28.53 o 
   0  34   5        0.18       47.01     35.12 o 
 -13   0   6       68.06      123.79     87.06 o 
 -12   0   6      117.01      138.88     44.08 o 
 -11   0   6        0.55       40.19     51.14 o 
 -10   0   6     4117.41     3747.61    191.82 o 
  -9   0   6     1744.48     1710.24     91.48 o 
  -8   0   6     5519.40     5072.09    153.04 o 
  -7   0   6     1681.63     1682.91     41.74 o 
  -6   0   6      522.87      575.53     22.55 o 
  -5   0   6       33.36       24.76      9.12 o 
  -4   0   6     2753.41     3047.41     57.25 o 
  -3   0   6     2608.60     2714.37     66.09 o 
  -2   0   6      176.18      178.74     12.53 o 
  -1   0   6     1980.45     1894.80     42.34 o 
   0   0   6    25794.23    24888.17    280.15 o 
   1   0   6     5416.28     5418.83     76.37 o 
   2   0   6    13179.54    12759.50    185.17 o 
   3   0   6     7339.31     7222.95    120.76 o 
   4   0   6     6419.58     6519.77    116.12 o 
   5   0   6       12.14       17.30     17.37 o 
   6   0   6    10332.05    10149.54    183.44 o 
   7   0   6      696.02      686.55     51.78 o 
   8   0   6      266.58      149.04     34.14 o 
   9   0   6      178.28      217.72     50.81 o 
  10   0   6      232.12      252.55     57.54 o 
  11   0   6      165.92      280.23     92.22 o 
 -13   1   6       72.96       65.46     55.05 o 
 -12   1   6       16.11       98.50     28.80 o 
 -11   1   6      143.79      141.39     32.15 o 
 -10   1   6       74.00       63.38     27.15 o 
  -9   1   6      641.62      661.85     49.40 o 
  -8   1   6      559.22      584.80     44.82 o 
  -7   1   6      331.98      365.53     14.93 o 
  -6   1   6      353.83      377.98     14.38 o 
  -5   1   6      999.52     1118.31     19.90 o 
  -4   1   6     2078.25     2198.45     27.96 o 
  -3   1   6     7168.39     7291.55     69.90 o 
  -2   1   6      415.42      500.59     26.15 o 
  -1   1   6       24.78       13.42      8.25 o 
   0   1   6     1284.27     1167.32     20.13 o 
   1   1   6      556.44      566.77     15.61 o 
   2   1   6     1218.11     1247.78     27.67 o 
   3   1   6      884.17      807.91     24.93 o 
   4   1   6        3.51      -10.97     11.29 o 
   5   1   6     2536.75     2458.46     50.05 o 
   6   1   6       76.25       75.56     19.55 o 
   7   1   6     1847.30     1771.91     74.96 o 
   8   1   6       41.09       31.25     20.82 o 
   9   1   6       35.49       36.36     25.09 o 
  10   1   6        4.70       31.72     37.87 o 
  11   1   6        6.61      101.91     56.80 o 
 -13   2   6       10.33        4.53     48.84 o 
 -12   2   6      148.15      156.69     32.93 o 
 -11   2   6       39.90       67.00     27.83 o 
 -10   2   6        4.73       38.57     27.34 o 
  -9   2   6      382.60      414.80     40.66 o 
  -8   2   6     2942.53     2872.90     68.20 o 
  -7   2   6     1179.85     1238.90     33.86 o 
  -6   2   6      471.56      530.01     17.38 o 
  -5   2   6     1335.34     1340.60     21.92 o 
  -4   2   6      511.32      497.69     14.11 o 
  -3   2   6      843.66      904.65     18.34 o 
  -2   2   6     9618.04     9788.56     86.23 o 
  -1   2   6     1428.13     1398.48     26.93 o 
   0   2   6     1355.56     1300.25     40.70 o 
   1   2   6      156.79      184.67     10.91 o 
   2   2   6      206.45      212.22     15.08 o 
   3   2   6     3438.55     3477.22     51.51 o 
   4   2   6     1931.95     1840.34     35.51 o 
   5   2   6      447.76      487.68     19.60 o 
   6   2   6       73.95       73.54     19.03 o 
   7   2   6      205.46      284.35     26.62 o 
   8   2   6        3.39       21.51     23.77 o 
   9   2   6      588.86      535.34     49.07 o 
  10   2   6        5.37       27.19     26.56 o 
  11   2   6       56.25        3.33     51.79 o 
 -13   3   6      135.19      339.70     73.09 o 
 -12   3   6        1.49      106.53     28.15 o 
 -11   3   6       98.27      139.32     31.30 o 
 -10   3   6      207.26      236.79     35.29 o 
  -9   3   6       86.93       32.61     24.58 o 
  -8   3   6      376.08      420.95     35.70 o 
  -7   3   6      469.05      503.89     16.99 o 
  -6   3   6        4.94       14.73      8.08 o 
  -5   3   6      977.44     1058.96     21.52 o 
  -4   3   6       12.25       -2.83      6.05 o 
  -3   3   6      394.50      413.63     11.82 o 
  -2   3   6     1027.52      999.84     16.08 o 
  -1   3   6     1913.88     1763.07     27.61 o 
   0   3   6     1475.56     1509.03     23.63 o 
   1   3   6     1863.27     1877.23     26.62 o 
   2   3   6     5650.60     5782.09     64.32 o 
   3   3   6      921.45     1019.12     23.95 o 
   4   3   6       91.74      111.79     12.38 o 
   5   3   6     3070.82     2960.88     41.15 o 
   6   3   6      404.52      428.85     28.60 o 
   7   3   6      315.80      296.55     26.88 o 
   8   3   6      530.40      504.44     50.42 o 
   9   3   6        3.82       39.40     26.25 o 
  10   3   6      168.29      198.59     36.04 o 
  11   3   6       32.18       12.50     49.09 o 
 -13   4   6       86.18      206.40     66.68 o 
 -12   4   6        6.05       40.83     27.87 o 
 -11   4   6      415.65      442.00     46.96 o 
 -10   4   6      129.60      183.98     33.38 o 
  -9   4   6      121.78       88.97     38.09 o 
  -8   4   6      568.95      611.71     42.00 o 
  -7   4   6     1122.04     1029.47     25.08 o 
  -6   4   6      669.03      703.58     21.74 o 
  -5   4   6     1587.53     1587.28     25.08 o 
  -4   4   6      876.38      895.27     18.97 o 
  -3   4   6     6804.73     6874.28     57.38 o 
  -2   4   6     2115.07     2067.06     24.56 o 
  -1   4   6     1601.78     1684.99     24.89 o 
   0   4   6     1428.26     1403.49     20.62 o 
   1   4   6     2095.94     2160.89     26.81 o 
   2   4   6     1383.96     1323.47     23.76 o 
   3   4   6     2315.42     2478.03     37.43 o 
   4   4   6      578.25      638.78     20.07 o 
   5   4   6       27.55       15.37     10.77 o 
   6   4   6     2123.54     2117.23     44.19 o 
   7   4   6      326.88      345.35     32.54 o 
   8   4   6       28.46       68.20     26.73 o 
   9   4   6      384.57      382.93     43.13 o 
  10   4   6        4.76       62.85     30.83 o 
  11   4   6       33.13      -15.70     45.14 o 
 -13   5   6        0.23       65.71     54.64 o 
 -12   5   6       43.01      222.17     43.15 o 
 -11   5   6       33.97       76.19     32.58 o 
 -10   5   6        3.05       41.24     23.07 o 
  -9   5   6        4.87        9.64     21.30 o 
  -8   5   6     4282.25     4025.19     92.29 o 
  -7   5   6       25.74       23.45     10.47 o 
  -6   5   6      599.18      606.02     20.91 o 
  -5   5   6      788.99      793.19     19.29 o 
  -4   5   6        1.67        7.06      6.78 o 
  -3   5   6      154.17      173.66      9.66 o 
  -2   5   6      342.54      315.92     10.54 o 
  -1   5   6      862.52      941.17     15.93 o 
   0   5   6     6041.07     5916.66     56.25 o 
   1   5   6      555.51      604.64     16.09 o 
   2   5   6     5731.44     6028.10     61.68 o 
   3   5   6       15.85       -7.06      8.59 o 
   4   5   6      257.74      248.91     19.41 o 
   5   5   6        0.96        9.85      9.06 o 
   6   5   6       73.55       50.64     16.04 o 
   7   5   6       67.08       19.81     20.55 o 
   8   5   6     1532.69     1557.51     67.86 o 
   9   5   6      284.48      305.05     40.41 o 
  10   5   6       69.11      110.76     31.22 o 
  11   5   6       39.32       -4.95     45.55 o 
 -13   6   6      279.26      377.88     76.60 o 
 -12   6   6       64.88      211.29     69.28 o 
 -11   6   6        2.96       20.98     26.58 o 
 -10   6   6        4.28       23.99     28.32 o 
  -9   6   6     1465.94     1236.83     65.70 o 
  -8   6   6      264.76      293.88     31.64 o 
  -7   6   6        0.59       23.22     15.73 o 
  -6   6   6       59.16       41.00      9.90 o 
  -5   6   6       40.56       80.56      9.48 o 
  -4   6   6       77.31       87.85      9.25 o 
  -3   6   6      514.67      490.74     13.44 o 
  -2   6   6      765.09      678.92     15.63 o 
  -1   6   6      887.06      902.86     18.11 o 
   0   6   6      257.39      234.06      9.37 o 
   1   6   6      553.55      588.99     16.42 o 
   2   6   6      830.34      748.25     18.23 o 
   3   6   6      494.98      490.09     16.92 o 
   4   6   6     1133.43     1178.36     23.13 o 
   5   6   6       52.65       66.93     11.99 o 
   6   6   6      290.80      291.24     25.65 o 
   7   6   6       29.15       10.75     39.74 o 
   8   6   6     2339.75     2243.66     76.66 o 
   9   6   6      432.47      561.98     50.32 o 
  10   6   6       97.85       62.98     29.09 o 
  11   6   6      249.78      230.28     61.11 o 
 -13   7   6       21.91       61.79     56.88 o 
 -12   7   6      112.35      153.46     57.77 o 
 -11   7   6       40.81       77.90     30.82 o 
 -10   7   6      267.41      274.72     43.86 o 
  -9   7   6      201.16      175.99     36.17 o 
  -8   7   6     4084.53     3856.46     85.23 o 
  -7   7   6      828.82      805.52     27.57 o 
  -6   7   6      170.22      128.96     13.20 o 
  -5   7   6      649.02      745.72     18.18 o 
  -4   7   6     4048.91     4109.78     43.34 o 
  -3   7   6       62.09       79.07     16.28 o 
  -2   7   6     1077.48     1209.44     25.23 o 
  -1   7   6      157.52      126.61      8.16 o 
   0   7   6      563.36      587.90     17.77 o 
   1   7   6     1643.61     1642.36     34.88 o 
   2   7   6     1439.24     1299.57     30.28 o 
   3   7   6     1528.20     1503.50     23.62 o 
   4   7   6        2.14        9.16      8.29 o 
   5   7   6      607.09      585.19     26.37 o 
   6   7   6      414.99      411.41     29.28 o 
   7   7   6       12.39        9.21     20.53 o 
   8   7   6        0.15       27.09     23.25 o 
   9   7   6       19.37       58.49     26.81 o 
  10   7   6      221.78      267.55     40.08 o 
  11   7   6      105.34       43.32     72.80 o 
 -13   8   6      206.77       99.19     92.02 o 
 -12   8   6       41.97      145.42     65.70 o 
 -11   8   6       91.30      126.63     34.96 o 
 -10   8   6       24.81       43.39     30.07 o 
  -9   8   6       38.72       21.88     27.11 o 
  -8   8   6      152.48      160.90     24.12 o 
  -7   8   6      204.50      193.24     28.12 o 
  -6   8   6        2.11       10.95      9.70 o 
  -5   8   6       10.49       20.28      9.03 o 
  -4   8   6      461.52      406.79     14.70 o 
  -3   8   6      829.89      819.46     17.70 o 
  -2   8   6     3392.28     3486.26     47.50 o 
  -1   8   6      233.28      224.11     11.35 o 
   0   8   6       14.45       19.78      9.14 o 
   1   8   6      174.16      217.18     16.70 o 
   2   8   6      666.01      553.43     25.82 o 
   3   8   6        0.10       -6.41      6.41 o 
   4   8   6      988.48     1033.84     21.42 o 
   5   8   6        7.44       20.86     15.71 o 
   6   8   6      813.07      756.93     39.03 o 
   7   8   6     1089.79      972.99     48.81 o 
   8   8   6      386.45      454.44     43.48 o 
   9   8   6       18.52       46.50     24.63 o 
  10   8   6      195.05      211.03     72.80 o 
  11   8   6      517.52      422.15    112.52 o 
 -13   9   6       15.23       20.35     54.15 o 
 -12   9   6        3.99       75.60     54.94 o 
 -11   9   6       73.58      160.91     60.55 o 
 -10   9   6      444.19      508.09     53.61 o 
  -9   9   6      735.71      654.12     53.72 o 
  -8   9   6      919.87      821.58     36.27 o 
  -7   9   6      774.58      693.13     27.70 o 
  -6   9   6        0.77       17.59     10.45 o 
  -5   9   6        7.07       10.74      9.96 o 
  -4   9   6     1745.40     1670.76     28.02 o 
  -3   9   6     1938.31     2140.04     31.17 o 
  -2   9   6        1.38       15.16      6.74 o 
  -1   9   6      247.69      238.60     11.89 o 
   0   9   6     1915.86     1767.94     33.21 o 
   1   9   6       36.58       61.35     11.13 o 
   2   9   6     1753.08     1808.76     38.73 o 
   3   9   6      771.78      797.36     25.40 o 
   4   9   6      234.86      247.40     12.85 o 
   5   9   6       42.78       31.65     16.93 o 
   6   9   6       30.67       20.37     17.63 o 
   7   9   6      463.42      477.73     41.80 o 
   8   9   6       12.87       24.61     24.19 o 
   9   9   6      105.41      122.37     33.38 o 
  10   9   6      112.99      119.36     49.82 o 
  11   9   6       39.22      -22.23     57.03 o 
 -13  10   6      144.14      121.94     63.82 o 
 -12  10   6       26.87      182.64     74.91 o 
 -11  10   6       59.88      138.48     68.11 o 
 -10  10   6        5.16        9.70     42.33 o 
  -9  10   6      234.21      241.55     55.11 o 
  -8  10   6      394.53      421.01     25.11 o 
  -7  10   6       17.06       21.24     13.25 o 
  -6  10   6      737.36      763.08     25.23 o 
  -5  10   6       76.71       88.79     12.81 o 
  -4  10   6      332.86      429.83     17.11 o 
  -3  10   6     3395.00     3388.97     41.39 o 
  -2  10   6      799.16      671.16     44.18 o 
  -1  10   6      161.77      158.55     10.43 o 
   0  10   6     5309.61     5274.62     73.35 o 
   1  10   6      286.63      248.16     18.25 o 
   2  10   6       87.74       90.07     12.50 o 
   3  10   6      142.10      123.15     17.07 o 
   4  10   6       79.49       80.94     13.99 o 
   5  10   6       60.38       33.09     19.27 o 
   6  10   6      266.45      333.27     39.69 o 
   7  10   6       21.63       29.38     26.22 o 
   8  10   6      273.01      327.36     56.37 o 
   9  10   6        0.36       27.83     35.73 o 
  10  10   6        0.18       39.05     61.20 o 
  11  10   6       62.93       82.72     75.45 o 
 -13  11   6        2.08       48.40    126.60 o 
 -12  11   6       72.57       76.03     55.79 o 
 -11  11   6       68.74      174.52     58.85 o 
 -10  11   6       91.78      146.53     34.43 o 
  -9  11   6      132.31      145.12     33.80 o 
  -8  11   6      169.06      168.72     18.83 o 
  -7  11   6       57.50       68.96     15.07 o 
  -6  11   6       27.02       28.94     12.08 o 
  -5  11   6        2.87       -7.76     10.26 o 
  -4  11   6      827.60      793.63     22.51 o 
  -3  11   6      239.76      244.13     14.96 o 
  -2  11   6     1091.88     1001.64     25.16 o 
  -1  11   6        8.59        0.47      7.33 o 
   0  11   6      141.04      122.34     16.71 o 
   1  11   6     2864.91     2817.99     55.78 o 
   2  11   6       27.36       32.88     10.98 o 
   3  11   6     1290.97     1303.49     36.64 o 
   4  11   6      153.27      188.82     20.59 o 
   5  11   6      180.54      213.52     25.80 o 
   6  11   6       38.57       20.53     17.66 o 
   7  11   6        7.28        2.99     35.27 o 
   8  11   6        0.01       71.16     40.24 o 
   9  11   6       28.92       45.70     49.52 o 
  10  11   6        0.07      -37.10     58.15 o 
  11  11   6        4.67       91.93     70.56 o 
 -13  12   6      104.17      143.25     62.06 o 
 -12  12   6       60.31      100.06     54.21 o 
 -11  12   6       22.87      207.83     46.74 o 
 -10  12   6      118.46       84.67     59.70 o 
  -9  12   6       23.12       19.85     26.62 o 
  -8  12   6      160.41      119.84     19.25 o 
  -7  12   6      117.11      162.73     30.17 o 
  -6  12   6        0.27       23.24     16.26 o 
  -5  12   6       86.84       88.34     13.73 o 
  -4  12   6     2298.24     2319.54     38.05 o 
  -3  12   6      467.05      451.06     19.21 o 
  -2  12   6      659.06      587.28     20.84 o 
  -1  12   6      138.78      152.20     12.20 o 
   0  12   6      157.46      172.24     17.82 o 
   1  12   6        5.46        8.45     12.92 o 
   2  12   6       20.60        8.72     10.83 o 
   3  12   6      887.27      918.04     32.16 o 
   4  12   6     1770.18     1789.58     52.05 o 
   5  12   6        0.51      -11.11     23.34 o 
   6  12   6        6.58       12.39     21.09 o 
   7  12   6        4.41       14.55     41.44 o 
   8  12   6       89.41      114.71     43.82 o 
   9  12   6        5.98        3.96     35.69 o 
  10  12   6        9.16       89.98     71.19 o 
 -12  13   6      147.25      111.44     53.16 o 
 -11  13   6      302.61      273.72     61.10 o 
 -10  13   6        9.77       28.30     28.71 o 
  -9  13   6       27.83       48.24     33.45 o 
  -8  13   6      188.72      181.01     21.52 o 
  -7  13   6      552.48      576.98     30.28 o 
  -6  13   6        6.97       20.01     12.44 o 
  -5  13   6     1009.68     1040.89     29.80 o 
  -4  13   6      709.11      679.91     22.72 o 
  -3  13   6      586.85      590.11     22.83 o 
  -2  13   6       20.16       20.64      7.39 o 
  -1  13   6     2785.23     2736.56     36.59 o 
   0  13   6        6.07        1.03     13.30 o 
   1  13   6      190.16      211.90     32.30 o 
   2  13   6      275.61      289.84     23.37 o 
   3  13   6     3163.83     3194.08     60.03 o 
   4  13   6      972.20      957.12     43.28 o 
   5  13   6      201.87      209.03     36.00 o 
   6  13   6      241.12      206.30     48.74 o 
   7  13   6     1021.94      860.37     82.44 o 
   8  13   6       99.36      105.86     64.63 o 
   9  13   6      270.35      389.38     86.91 o 
  10  13   6        0.08       40.25     67.10 o 
 -12  14   6        2.08      -12.97     72.53 o 
 -11  14   6      188.30      236.46     59.25 o 
 -10  14   6      297.17      308.30     56.87 o 
  -9  14   6      124.79      119.72     34.02 o 
  -8  14   6      260.33      217.20     27.09 o 
  -7  14   6      471.69      474.30     27.33 o 
  -6  14   6      622.60      632.63     24.09 o 
  -5  14   6        0.17       -7.44     11.88 o 
  -4  14   6      321.61      285.26     18.81 o 
  -3  14   6       17.09       -3.29      9.61 o 
  -2  14   6       15.48       11.83      9.24 o 
  -1  14   6        6.21       20.34      9.09 o 
   0  14   6        1.35        2.07     13.87 o 
   1  14   6      250.09      221.46     22.41 o 
   2  14   6      627.89      645.24     31.79 o 
   3  14   6      407.53      455.33     27.89 o 
   4  14   6      871.66      836.89     41.65 o 
   5  14   6        2.64       35.47     23.04 o 
   6  14   6        1.00       -0.88     20.25 o 
   7  14   6      545.54      602.19     73.98 o 
   8  14   6     1024.73     1010.06     89.97 o 
   9  14   6      317.31      357.47     88.97 o 
  10  14   6        0.70        2.81     66.12 o 
 -12  15   6        2.60       44.48     73.04 o 
 -11  15   6      543.09      597.67     79.46 o 
 -10  15   6       67.65      140.35     46.32 o 
  -9  15   6       12.35       47.31     25.32 o 
  -8  15   6        2.09       25.12     16.30 o 
  -7  15   6     1097.56     1086.93     38.24 o 
  -6  15   6      658.78      705.99     25.36 o 
  -5  15   6        1.19        0.73     12.73 o 
  -4  15   6     1262.95     1217.84     31.65 o 
  -3  15   6     1366.19     1244.67     31.62 o 
  -2  15   6      170.96      150.24     14.39 o 
  -1  15   6      661.10      666.92     20.90 o 
   0  15   6     1411.16     1385.19     43.03 o 
   1  15   6      312.33      346.22     26.38 o 
   2  15   6      656.73      670.03     38.69 o 
   3  15   6      456.83      500.42     30.91 o 
   4  15   6        0.59      -13.92     13.92 o 
   5  15   6      369.37      346.41     39.10 o 
   6  15   6      592.99      681.13     48.84 o 
   7  15   6      358.25      424.21     65.45 o 
   8  15   6        0.00        2.19     37.33 o 
   9  15   6        9.41       -8.21     63.93 o 
  10  15   6       74.30      -15.50     29.43 o 
 -12  16   6       74.72       89.39     81.34 o 
 -11  16   6      388.58      620.79    140.57 o 
 -10  16   6       48.65      202.57     95.81 o 
  -9  16   6      105.34      148.74     25.67 o 
  -8  16   6       42.61       56.05     18.69 o 
  -7  16   6      116.34      145.73     19.70 o 
  -6  16   6      187.52      188.69     17.81 o 
  -5  16   6     3701.04     3554.91     52.87 o 
  -4  16   6      346.60      434.45     47.18 o 
  -3  16   6     1996.97     1910.38     48.17 o 
  -2  16   6      251.61      217.81     16.55 o 
  -1  16   6      712.77      728.58     22.68 o 
   0  16   6      163.25      149.22     14.20 o 
   1  16   6       24.12       21.17     16.04 o 
   2  16   6       13.85        3.39     16.52 o 
   3  16   6      432.64      464.66     27.39 o 
   4  16   6      102.16       97.78     22.64 o 
   5  16   6       99.92       77.68     36.17 o 
   6  16   6        3.72       18.03     22.77 o 
   7  16   6       43.09       93.34     89.34 o 
   8  16   6       75.53      161.55     51.93 o 
   9  16   6        5.58       -2.28     64.60 o 
  10  16   6        0.24       -8.45     69.69 o 
 -12  17   6       71.02       48.19     77.48 o 
 -11  17   6       11.76       60.22     75.77 o 
 -10  17   6        0.00       41.72     66.52 o 
  -9  17   6        0.52       22.59     20.26 o 
  -8  17   6        1.37       -3.36     15.84 o 
  -7  17   6       48.88       31.53     18.78 o 
  -6  17   6      165.84      186.99     18.16 o 
  -5  17   6      468.90      502.41     58.44 o 
  -4  17   6     1430.02     1316.11     34.80 o 
  -3  17   6        3.12       11.77      8.92 o 
  -2  17   6      686.28      760.10     25.99 o 
  -1  17   6      361.64      373.87     18.50 o 
   0  17   6     3875.20     3725.84     75.19 o 
   1  17   6       41.59       29.68     17.75 o 
   2  17   6       21.83       -3.65     13.75 o 
   3  17   6        0.01       26.66     15.67 o 
   4  17   6       12.51       16.20     16.75 o 
   5  17   6        0.12      -33.75     51.40 o 
   6  17   6       57.73       71.54     28.43 o 
   7  17   6      223.03      311.30     85.40 o 
   8  17   6        7.13       18.19     44.26 o 
   9  17   6        6.07      -54.94     54.94 o 
 -11  18   6       41.06       36.02     67.49 o 
 -10  18   6        1.16       65.22     64.20 o 
  -9  18   6       54.83       65.73     25.76 o 
  -8  18   6       12.86       26.93     17.53 o 
  -7  18   6      233.27      286.83     26.86 o 
  -6  18   6      152.61      152.29     20.94 o 
  -5  18   6     1494.63     1394.79     38.99 o 
  -4  18   6      927.42      866.53     35.85 o 
  -3  18   6      228.36      262.55     19.93 o 
  -2  18   6       13.95       21.13     13.48 o 
  -1  18   6     2079.55     2003.67     48.58 o 
   0  18   6     1461.23     1325.28     40.26 o 
   1  18   6      210.55      237.15     25.35 o 
   2  18   6      982.01      942.59     37.60 o 
   3  18   6      701.76      718.53     38.17 o 
   4  18   6      309.26      334.14     28.78 o 
   5  18   6      332.23      310.25     40.10 o 
   6  18   6      415.10      431.64     46.58 o 
   7  18   6        6.09       55.24     72.36 o 
   8  18   6       14.18       85.85     64.93 o 
   9  18   6      136.54      274.39     91.98 o 
 -10  19   6       11.33       43.02     65.18 o 
  -9  19   6      115.72      180.27     37.89 o 
  -8  19   6      104.21      134.03     31.08 o 
  -7  19   6       42.16       53.27     18.65 o 
  -6  19   6       17.08       40.81     15.08 o 
  -5  19   6     1359.70     1264.39     41.49 o 
  -4  19   6     1417.48     1386.60     41.19 o 
  -3  19   6       72.45       35.40     21.66 o 
  -2  19   6      747.79      748.71     29.01 o 
  -1  19   6      981.82     1012.46     36.69 o 
   0  19   6        2.53       15.73     15.13 o 
   1  19   6     5289.50     5008.68     90.48 o 
   2  19   6     1210.87     1276.31     65.23 o 
   3  19   6      415.75      417.15     36.31 o 
   4  19   6        2.68       -0.30     17.99 o 
   5  19   6      446.14      476.80     47.11 o 
   6  19   6      235.40      191.33     78.01 o 
   7  19   6        1.42       18.75     41.82 o 
   8  19   6      114.12       90.99     70.15 o 
   9  19   6       20.93       47.62     69.57 o 
 -11  20   6       13.48       -8.62     69.39 o 
 -10  20   6       29.62      187.87     98.86 o 
  -9  20   6       13.66       58.65     49.15 o 
  -8  20   6      566.63      612.99     51.94 o 
  -7  20   6       82.10      100.71     29.52 o 
  -6  20   6      371.36      344.93     30.52 o 
  -5  20   6      805.79      757.12     34.95 o 
  -4  20   6     1048.78      959.97     35.70 o 
  -3  20   6        0.30       -1.95     14.75 o 
  -2  20   6     4225.44     3870.79     79.10 o 
  -1  20   6     1272.09     1234.82     44.54 o 
   0  20   6       58.80       62.82     18.45 o 
   1  20   6      394.28      382.09     33.10 o 
   2  20   6      340.27      342.16     31.52 o 
   3  20   6       45.80       40.37     18.98 o 
   4  20   6      914.31      846.39     41.68 o 
   5  20   6      123.18       84.61     48.83 o 
   6  20   6      135.22      157.63     51.54 o 
   7  20   6       38.86       19.96     46.62 o 
   8  20   6       43.48      -34.12     56.56 o 
   9  20   6      206.27      127.99     86.88 o 
 -11  21   6      160.00      227.32     91.18 o 
 -10  21   6       58.59      715.50     82.17 o 
  -9  21   6      217.63      323.87     84.75 o 
  -8  21   6        2.36       50.88     32.76 o 
  -7  21   6        4.28       37.06     31.38 o 
  -6  21   6        0.49       27.39     36.23 o 
  -5  21   6       37.97       55.68     20.79 o 
  -4  21   6      149.02      184.12     20.91 o 
  -3  21   6       47.35       -9.84     31.59 o 
  -2  21   6       97.30       81.76     19.91 o 
  -1  21   6      180.62      241.83     35.58 o 
   0  21   6     1442.18     1433.72     54.16 o 
   1  21   6      188.96      191.34     23.38 o 
   2  21   6        5.54       16.58     18.57 o 
   3  21   6      718.51      727.09     49.18 o 
   4  21   6      218.50      258.07     29.18 o 
   5  21   6      115.67       86.26     48.24 o 
   6  21   6       10.41       15.43     99.59 o 
   7  21   6       28.46       84.75     52.17 o 
   8  21   6        0.83        4.57     63.60 o 
 -10  22   6       42.36       75.12     69.66 o 
  -9  22   6        0.00      101.37     44.11 o 
  -8  22   6       26.20      105.47     76.33 o 
  -7  22   6        0.04       -0.69     30.47 o 
  -6  22   6      174.76      248.58     47.43 o 
  -5  22   6       17.94      -18.58     25.13 o 
  -4  22   6      298.15      356.49    151.41 o 
  -3  22   6        1.05       23.80     31.02 o 
  -2  22   6      156.65      135.66     36.64 o 
  -1  22   6        0.67        8.54     18.22 o 
   0  22   6      724.29      623.41     43.08 o 
   1  22   6      562.97      589.92     50.48 o 
   2  22   6        0.20       20.79     29.46 o 
   3  22   6       29.55       79.75     44.44 o 
   4  22   6      137.32      128.92     36.26 o 
   5  22   6       81.43       28.16     44.17 o 
   6  22   6        6.04        1.88     43.39 o 
   7  22   6       20.84        9.71     32.83 o 
   8  22   6      112.95      214.88     86.18 o 
  -9  23   6      700.52      776.58     91.61 o 
  -8  23   6        8.72       17.24     59.35 o 
  -7  23   6       56.61       63.30     34.67 o 
  -6  23   6       16.37       40.45     35.82 o 
  -5  23   6       50.97       21.84     24.40 o 
  -4  23   6        0.26       10.35     22.97 o 
  -3  23   6      132.50      108.83     31.86 o 
  -2  23   6      202.10      231.76     54.45 o 
  -1  23   6       21.41       26.39     36.08 o 
   0  23   6       91.17      104.70     43.87 o 
   1  23   6       75.78       90.47     43.69 o 
   2  23   6      253.50      199.09     34.85 o 
   3  23   6       57.38       46.64     25.77 o 
   4  23   6       30.71        6.28     25.80 o 
   5  23   6      165.35      211.67     58.21 o 
   6  23   6      110.97      127.78     58.41 o 
   7  23   6       91.26       65.02     36.80 o 
   8  23   6       10.85       12.92     66.46 o 
  -9  24   6      151.83       93.96     46.80 o 
  -8  24   6      375.33      480.78    114.33 o 
  -7  24   6       23.00       55.36    105.36 o 
  -6  24   6       15.97       47.06     51.53 o 
  -5  24   6        1.41      -16.79     33.17 o 
  -4  24   6      288.88      261.54     62.37 o 
  -3  24   6      503.46      447.27     69.65 o 
  -2  24   6      375.15      461.98     72.21 o 
  -1  24   6       87.47       78.16     42.13 o 
   0  24   6       38.88       56.27     39.00 o 
   1  24   6      322.22      250.14     56.58 o 
   2  24   6      716.04      703.92     76.48 o 
   3  24   6       30.24        6.02     27.65 o 
   4  24   6       16.68      -24.06     24.06 o 
   5  24   6        9.86       14.69    110.59 o 
   6  24   6      113.33      100.36     53.57 o 
   7  24   6        6.29        4.19     30.97 o 
  -9  25   6      128.71      156.32     55.05 o 
  -8  25   6      114.14      125.73     50.79 o 
  -7  25   6        6.80       61.08     38.01 o 
  -6  25   6       94.39      114.51     42.20 o 
  -5  25   6       90.05      120.74    159.13 o 
  -4  25   6       42.90       41.53     41.89 o 
  -3  25   6       28.45       32.15     41.80 o 
  -2  25   6      298.06      358.41     65.06 o 
  -1  25   6      115.72      154.08     49.38 o 
   0  25   6       32.97       33.17     39.76 o 
   1  25   6      460.84      384.59     64.54 o 
   2  25   6      188.70      191.07     49.82 o 
   3  25   6       22.63       12.57     27.18 o 
   4  25   6       35.01      -40.59     70.86 o 
   5  25   6        1.55       31.19     49.14 o 
   6  25   6       33.71       42.53     32.42 o 
   7  25   6        8.44       23.37     78.06 o 
  -9  26   6      191.32      229.51     64.45 o 
  -8  26   6        3.19      247.57     63.64 o 
  -7  26   6       34.61       14.99     43.72 o 
  -6  26   6        5.91       49.78     46.03 o 
  -5  26   6       48.98       69.55    123.59 o 
  -4  26   6        0.09       23.84     30.85 o 
  -3  26   6        0.14      -27.65     33.77 o 
  -2  26   6      268.29      319.16     60.83 o 
  -1  26   6      145.88      159.70     49.82 o 
   0  26   6      131.77      182.69     52.28 o 
   1  26   6       61.23       34.36     37.76 o 
   2  26   6        0.63      -32.08     32.08 o 
   3  26   6       48.63       30.82     29.06 o 
   4  26   6       59.28      -23.68     47.05 o 
   5  26   6       71.52       87.53     65.94 o 
   6  26   6       25.19        4.31     31.65 o 
   7  26   6      168.24      132.99     43.28 o 
  -8  27   6      182.77      219.95     62.05 o 
  -7  27   6      134.08      154.57     57.78 o 
  -6  27   6      633.75      574.37     86.42 o 
  -5  27   6        8.15       34.87     46.85 o 
  -4  27   6       87.67       34.75     19.95 o 
  -3  27   6      341.45      661.95     88.49 o 
  -2  27   6      768.57      754.14     91.58 o 
  -1  27   6        1.86       -3.44     37.23 o 
   0  27   6       50.17      175.55     55.07 o 
   1  27   6       22.33      -27.19     37.39 o 
   2  27   6      317.38      240.13     56.32 o 
   3  27   6        0.31       -0.17     35.66 o 
   4  27   6      170.86       72.25    104.83 o 
   5  27   6      213.35      170.71     45.43 o 
   6  27   6      189.08      159.36     66.80 o 
  -8  28   6       15.98      -41.06     41.18 o 
  -7  28   6       43.31       -4.14     43.16 o 
  -6  28   6        4.10       64.64     50.32 o 
  -5  28   6      863.61     1123.45     73.88 o 
  -4  28   6      218.55       25.16     15.87 o 
  -3  28   6      549.04      679.59     90.87 o 
  -2  28   6        1.89       65.93     42.89 o 
  -1  28   6       10.96      -11.71     37.20 o 
   0  28   6        0.32       43.46     44.17 o 
   1  28   6      200.11      150.74     52.44 o 
   2  28   6       60.09      142.17     49.02 o 
   3  28   6      203.86      284.45     61.08 o 
   4  28   6       64.94       40.25     39.23 o 
   5  28   6        1.86      -19.11     35.68 o 
   6  28   6        0.00       -2.83     32.38 o 
  -7  29   6       33.34       -5.36     45.25 o 
  -6  29   6       11.31       32.01     49.73 o 
  -5  29   6        9.88       -6.99     44.69 o 
  -4  29   6      576.57      822.88     99.83 o 
  -3  29   6        2.84      -28.15     28.15 o 
  -2  29   6      308.59      126.04     53.73 o 
  -1  29   6       10.00       99.88     48.07 o 
   0  29   6      194.25      197.32     59.58 o 
   1  29   6        2.26       -0.70     39.56 o 
   2  29   6       28.37       45.21     45.17 o 
   3  29   6       22.64       57.08     42.85 o 
   4  29   6        4.24        2.62     37.47 o 
   5  29   6       56.73       44.14     40.67 o 
  -7  30   6       14.61       52.24     50.81 o 
  -6  30   6      265.53      145.14     60.77 o 
  -5  30   6      327.10      417.56     54.09 o 
  -4  30   6       56.37       99.83     36.50 o 
  -3  30   6        0.00        1.34     27.22 o 
  -2  30   6      417.82      394.05     76.65 o 
  -1  30   6      342.10      510.86     78.98 o 
   0  30   6        8.93       -1.02     40.21 o 
   1  30   6       12.49       96.22     49.93 o 
   2  30   6        0.06       -6.39     23.14 o 
   3  30   6      534.08      513.57     56.50 o 
   4  30   6       81.59       58.75     44.28 o 
  -6  31   6      220.48      167.61     64.64 o 
  -5  31   6      532.68      620.78     66.22 o 
  -4  31   6        6.67       86.31     65.03 o 
  -3  31   6      473.37      621.04     63.77 o 
  -2  31   6        0.25        1.61     27.89 o 
  -1  31   6      330.98      406.04     53.29 o 
   0  31   6       93.40       90.67     32.96 o 
   1  31   6      163.08      147.00     36.94 o 
   2  31   6       41.33       54.52     62.69 o 
   3  31   6       22.89       43.74     30.79 o 
   4  31   6       37.57      -33.82     33.82 o 
  -5  32   6       84.41      121.06     39.59 o 
  -4  32   6      997.98     1424.08     85.54 o 
  -3  32   6       20.55        5.38     32.29 o 
  -2  32   6        0.07       21.73     30.37 o 
  -1  32   6       71.05      146.94     54.29 o 
   0  32   6      229.41      291.26     47.38 o 
   1  32   6       57.76       16.10     36.20 o 
   2  32   6       48.63       83.39     33.83 o 
   3  32   6      176.70      120.73     37.94 o 
  -4  33   6        0.00       17.11     30.55 o 
  -3  33   6       63.40      100.70     47.07 o 
  -2  33   6        9.46      -11.71     30.03 o 
  -1  33   6        4.70       25.72     32.60 o 
   0  33   6       33.32      101.25     38.23 o 
   1  33   6       16.90       25.51     35.55 o 
 -13   1   7       27.27      112.01     79.47 o 
 -12   1   7      164.17      239.51     46.25 o 
 -11   1   7      313.13      296.67     40.03 o 
 -10   1   7      631.73      656.11     51.77 o 
  -9   1   7     2164.44     2008.56     69.26 o 
  -8   1   7       79.84       65.59     19.72 o 
  -7   1   7      178.68      184.73     12.22 o 
  -6   1   7      209.31      218.24     12.67 o 
  -5   1   7        5.70       19.81      6.87 o 
  -4   1   7       74.83       70.72      9.15 o 
  -3   1   7     5436.74     5177.92     52.38 o 
  -2   1   7      295.43      270.93     11.74 o 
  -1   1   7     3826.97     3829.09     44.32 o 
   0   1   7     1953.33     1858.32     26.69 o 
   1   1   7     2168.10     2264.53     31.33 o 
   2   1   7    13089.71    13209.71    137.53 o 
   3   1   7     4529.08     4593.41     63.48 o 
   4   1   7       87.97       56.24     14.39 o 
   5   1   7     1311.66     1267.54     31.79 o 
   6   1   7     2907.59     2833.49     58.42 o 
   7   1   7        3.99        8.53     17.15 o 
   8   1   7       28.04       69.99     25.66 o 
   9   1   7      197.93      206.22     35.91 o 
  10   1   7        2.37       42.85     28.57 o 
  11   1   7        3.67       14.96     53.23 o 
 -13   2   7        6.39       24.84     50.54 o 
 -12   2   7        1.21       69.46     40.83 o 
 -11   2   7        6.75       48.99     25.14 o 
 -10   2   7      208.84      223.93     34.67 o 
  -9   2   7      372.33      338.35     44.43 o 
  -8   2   7       28.73       43.16     18.82 o 
  -7   2   7      756.53      765.13     20.19 o 
  -6   2   7      228.55      250.48     14.44 o 
  -5   2   7      678.15      786.95     18.39 o 
  -4   2   7      226.61      226.49     11.38 o 
  -3   2   7       39.30       58.78      8.69 o 
  -2   2   7     3453.00     3358.31     40.43 o 
  -1   2   7      195.58      204.55     13.26 o 
   0   2   7      922.15     1012.25     20.09 o 
   1   2   7     2892.58     2919.20     36.54 o 
   2   2   7     1436.92     1497.59     47.66 o 
   3   2   7      977.60      919.54     27.26 o 
   4   2   7       40.25       22.74     13.51 o 
   5   2   7       96.40       71.99     14.80 o 
   6   2   7     1102.63     1120.67     38.28 o 
   7   2   7      142.87      169.07     26.22 o 
   8   2   7        6.83       24.45     23.27 o 
   9   2   7       52.06       95.98     29.39 o 
  10   2   7      288.01      280.50     42.33 o 
  11   2   7       43.43       76.50     53.41 o 
 -13   3   7        8.76      -44.14     44.14 o 
 -12   3   7       27.27       58.88     78.54 o 
 -11   3   7        2.73       62.98     25.70 o 
 -10   3   7        1.05       20.95     23.68 o 
  -9   3   7     1323.29     1354.63     95.77 o 
  -8   3   7      978.50     1020.31     46.22 o 
  -7   3   7      445.79      429.57     17.23 o 
  -6   3   7       10.47        1.55     11.77 o 
  -5   3   7        2.44       11.87      7.04 o 
  -4   3   7      185.14      175.83     12.23 o 
  -3   3   7      818.32      729.66     14.97 o 
  -2   3   7       70.30       82.19      9.08 o 
  -1   3   7     4234.15     4173.99     51.82 o 
   0   3   7      234.68      247.80     10.82 o 
   1   3   7     3841.99     3821.91     43.65 o 
   2   3   7     1064.84     1029.21     25.03 o 
   3   3   7     2252.23     2242.30     36.90 o 
   4   3   7     2375.15     2428.98     38.01 o 
   5   3   7        5.76       10.44     12.38 o 
   6   3   7      702.07      705.05     34.80 o 
   7   3   7      243.82      264.08     30.01 o 
   8   3   7      335.06      301.51     37.92 o 
   9   3   7      476.11      545.35     78.43 o 
  10   3   7       35.49       98.73     32.27 o 
  11   3   7       27.55       55.78     51.19 o 
 -13   4   7      158.53      187.35     64.97 o 
 -12   4   7        1.73       52.77     42.54 o 
 -11   4   7        7.98       31.38     28.56 o 
 -10   4   7      179.89      187.81     33.13 o 
  -9   4   7      142.17      118.05     24.78 o 
  -8   4   7      605.28      586.40     33.47 o 
  -7   4   7      170.85      155.06     14.79 o 
  -6   4   7     1797.99     1846.20     35.12 o 
  -5   4   7     1233.62     1179.59     22.38 o 
  -4   4   7      245.37      209.21     11.48 o 
  -3   4   7     2469.64     2506.38     30.43 o 
  -2   4   7      111.79      145.65      9.87 o 
  -1   4   7     3794.96     3633.61     46.20 o 
   0   4   7      297.81      323.75     12.33 o 
   1   4   7      138.57      149.40     10.21 o 
   2   4   7     1781.67     1834.02     29.33 o 
   3   4   7      205.32      224.33     15.47 o 
   4   4   7       95.69      104.84     13.19 o 
   5   4   7     1725.71     1684.01     35.85 o 
   6   4   7     1287.19     1250.70     46.91 o 
   7   4   7     1076.98      957.96     43.39 o 
   8   4   7      162.25      213.64     34.33 o 
   9   4   7      167.63      216.03     35.49 o 
  10   4   7       44.76      120.45     54.21 o 
  11   4   7       39.65       51.03     51.14 o 
 -13   5   7       15.38       -1.32     51.24 o 
 -12   5   7       42.83      184.74     70.27 o 
 -11   5   7       18.40       19.89     38.49 o 
 -10   5   7      271.33      242.75     36.61 o 
  -9   5   7     1021.39     1081.24     62.56 o 
  -8   5   7       62.96       69.45     19.04 o 
  -7   5   7     1067.30     1048.30     28.18 o 
  -6   5   7       64.67       84.47     11.91 o 
  -5   5   7     1060.97      951.25     21.56 o 
  -4   5   7     3765.56     3709.07     41.01 o 
  -3   5   7    11778.42    11983.62     95.79 o 
  -2   5   7      252.54      232.53     13.40 o 
  -1   5   7       79.80       84.84      9.25 o 
   0   5   7       51.47       52.20      7.40 o 
   1   5   7     4928.66     4840.93     48.26 o 
   2   5   7     1453.21     1449.10     26.00 o 
   3   5   7       17.06       -4.51      9.69 o 
   4   5   7       89.92      102.48     12.67 o 
   5   5   7       24.33       16.09     13.23 o 
   6   5   7       44.62       53.34     20.30 o 
   7   5   7        0.02       42.81     24.25 o 
   8   5   7       49.27       61.56     25.48 o 
   9   5   7       66.71      103.46     29.71 o 
  10   5   7       64.65      167.78     53.79 o 
  11   5   7        4.74       17.24     50.29 o 
 -13   6   7      147.74      244.20     68.47 o 
 -12   6   7      117.57      281.17     90.65 o 
 -11   6   7        2.71       63.42     25.85 o 
 -10   6   7      494.54      434.95     50.62 o 
  -9   6   7       74.45      101.10     31.88 o 
  -8   6   7      564.52      685.28     35.04 o 
  -7   6   7        6.54       11.81     12.35 o 
  -6   6   7       15.78        7.26     11.10 o 
  -5   6   7      583.06      547.20     18.92 o 
  -4   6   7       13.88        8.88      6.70 o 
  -3   6   7      276.82      312.42     12.32 o 
  -2   6   7     2953.97     3217.68     38.12 o 
  -1   6   7     2164.58     2107.04     28.51 o 
   0   6   7     2770.26     2811.01     33.18 o 
   1   6   7     1470.30     1422.48     31.32 o 
   2   6   7      237.26      275.23     13.85 o 
   3   6   7       37.65       40.43     11.05 o 
   4   6   7        2.36        3.10     10.22 o 
   5   6   7      471.79      475.70     29.47 o 
   6   6   7      510.10      476.77     31.41 o 
   7   6   7      532.18      553.00     44.90 o 
   8   6   7      191.63      266.67     36.50 o 
   9   6   7      458.63      431.31     49.90 o 
  10   6   7       15.70       77.20     35.90 o 
  11   6   7       33.09      104.61     81.74 o 
 -13   7   7       74.22       22.11     53.29 o 
 -12   7   7       51.84      106.29     70.01 o 
 -11   7   7      107.53      164.02     51.13 o 
 -10   7   7       12.03       37.58     28.32 o 
  -9   7   7      355.16      268.96     40.84 o 
  -8   7   7      434.57      450.49     29.86 o 
  -7   7   7     3963.95     3843.08     63.33 o 
  -6   7   7        1.87        5.59     10.88 o 
  -5   7   7      337.48      331.36     18.29 o 
  -4   7   7      109.47      148.52     11.31 o 
  -3   7   7     4409.10     4132.41     75.82 o 
  -2   7   7      207.26      260.04     12.41 o 
  -1   7   7     2214.85     2331.20     31.16 o 
   0   7   7     1055.81     1124.12     20.66 o 
   1   7   7      441.71      365.18     20.98 o 
   2   7   7      148.78      120.38     11.06 o 
   3   7   7      150.40      150.54     16.19 o 
   4   7   7      502.13      519.67     17.61 o 
   5   7   7       17.44        0.71     15.44 o 
   6   7   7      435.43      443.45     30.94 o 
   7   7   7      488.41      528.64     43.90 o 
   8   7   7      344.77      362.52     39.86 o 
   9   7   7      128.68      156.39     32.27 o 
  10   7   7       18.31       16.70     38.27 o 
  11   7   7        0.88       32.60     73.08 o 
 -13   8   7       24.12        7.09     41.23 o 
 -12   8   7        1.11       18.64     47.73 o 
 -11   8   7        1.31       76.64     60.62 o 
 -10   8   7       35.51       49.14     30.52 o 
  -9   8   7      174.99      152.59     47.46 o 
  -8   8   7       13.24       34.40     15.70 o 
  -7   8   7     1621.66     1483.50     38.77 o 
  -6   8   7       69.84       70.03     14.00 o 
  -5   8   7     1945.33     1919.10     33.21 o 
  -4   8   7      254.76      226.15     13.31 o 
  -3   8   7     1693.24     1626.98     27.74 o 
  -2   8   7     5444.14     5532.04    153.78 o 
  -1   8   7     2065.01     2243.28     42.47 o 
   0   8   7      300.89      244.45     25.38 o 
   1   8   7     4894.22     4627.55     77.48 o 
   2   8   7        8.50       11.88     14.92 o 
   3   8   7      466.68      502.83     22.44 o 
   4   8   7      548.32      586.52     28.66 o 
   5   8   7      231.20      276.03     25.49 o 
   6   8   7      633.64      633.69     38.60 o 
   7   8   7     1561.25     1420.62     58.43 o 
   8   8   7       28.15       23.65     22.84 o 
   9   8   7       80.52      219.40     40.22 o 
  10   8   7        9.31       74.49     40.85 o 
 -13   9   7        2.92       42.99     53.30 o 
 -12   9   7       75.72      -20.60     48.99 o 
 -11   9   7        0.00      106.46     39.71 o 
 -10   9   7        2.85        2.89     40.65 o 
  -9   9   7     1015.70     1006.33     62.39 o 
  -8   9   7     3558.50     3359.50     68.68 o 
  -7   9   7     1402.78     1285.99     36.17 o 
  -6   9   7        7.86       10.35     10.65 o 
  -5   9   7       49.46       54.61     10.76 o 
  -4   9   7     1120.32     1095.82     24.57 o 
  -3   9   7      195.86      180.65     12.52 o 
  -2   9   7     1025.16     1085.37     30.71 o 
  -1   9   7     1622.03     1713.08     32.82 o 
   0   9   7     1192.34     1099.35     33.81 o 
   1   9   7      112.76      120.34     18.27 o 
   2   9   7     2330.92     2147.34     53.91 o 
   3   9   7     2092.02     2023.25     57.19 o 
   4   9   7       87.12      123.17     18.88 o 
   5   9   7      266.45      312.84     26.51 o 
   6   9   7       16.79       24.23     18.85 o 
   7   9   7       15.61       36.18     23.77 o 
   8   9   7        3.23       -3.11     27.72 o 
   9   9   7        7.46       90.51     36.63 o 
  10   9   7        0.01      122.30     72.28 o 
 -13  10   7      508.33      600.98    111.79 o 
 -12  10   7        7.54       29.43     48.67 o 
 -11  10   7      150.03      144.13     76.73 o 
 -10  10   7      156.65      187.59     37.32 o 
  -9  10   7        3.66       24.69     25.92 o 
  -8  10   7      587.63      566.69     35.55 o 
  -7  10   7       37.80       51.57     14.88 o 
  -6  10   7      434.91      411.68     21.56 o 
  -5  10   7      374.81      410.87     19.37 o 
  -4  10   7       26.50       42.10     10.22 o 
  -3  10   7      471.34      411.06     16.95 o 
  -2  10   7      553.10      561.15     21.81 o 
  -1  10   7      701.98      743.61     27.95 o 
   0  10   7      782.65      744.61     26.86 o 
   1  10   7      379.08      444.30     31.86 o 
   2  10   7     2157.09     2185.90     55.54 o 
   3  10   7       61.49       53.87     16.29 o 
   4  10   7      103.57      106.59     19.06 o 
   5  10   7     1486.14     1331.76     46.11 o 
   6  10   7       16.12       20.84     22.36 o 
   7  10   7      213.16      225.17     49.78 o 
   8  10   7      164.51      198.96    137.64 o 
   9  10   7       18.11       62.67     74.12 o 
  10  10   7        4.48      -51.22     51.22 o 
 -13  11   7       75.91      124.02     63.52 o 
 -12  11   7      109.13      203.32     60.67 o 
 -11  11   7       29.01       42.97     46.66 o 
 -10  11   7        0.77       33.94     35.68 o 
  -9  11   7      685.97      725.06     55.20 o 
  -8  11   7      162.88      176.91     25.59 o 
  -7  11   7        0.75       -6.47     12.67 o 
  -6  11   7        4.83       22.15     11.93 o 
  -5  11   7      168.62      153.93     15.49 o 
  -4  11   7      495.16      479.78     19.59 o 
  -3  11   7      338.37      356.70     17.92 o 
  -2  11   7      321.88      415.00     20.10 o 
  -1  11   7       93.72       93.82     11.68 o 
   0  11   7        1.05      -11.96     11.96 o 
   1  11   7       14.53       25.36     18.13 o 
   2  11   7      501.89      499.65     36.01 o 
   3  11   7      599.31      596.22     29.14 o 
   4  11   7      906.59      839.67     35.21 o 
   5  11   7     1151.92     1082.79     73.93 o 
   6  11   7      287.12      367.97     44.03 o 
   7  11   7        7.26       61.39     39.11 o 
   8  11   7      278.38      339.29    146.20 o 
   9  11   7       33.10      107.23     62.22 o 
  10  11   7        0.47       47.29     62.02 o 
 -13  12   7       83.90      155.01     60.11 o 
 -12  12   7       18.21       31.83     48.18 o 
 -11  12   7        6.00       87.20     63.46 o 
 -10  12   7      187.05      211.75     55.05 o 
  -9  12   7      132.68      188.11     35.64 o 
  -8  12   7      351.43      384.99     27.27 o 
  -7  12   7     1103.05     1018.74     33.29 o 
  -6  12   7        4.08       13.56     12.21 o 
  -5  12   7       22.99       22.88     12.46 o 
  -4  12   7      259.45      283.70     16.81 o 
  -3  12   7     4197.16     4052.62     58.12 o 
  -2  12   7     1089.51     1014.84     28.45 o 
  -1  12   7       11.69        4.35     11.94 o 
   0  12   7     1289.36     1339.69     44.23 o 
   1  12   7      395.84      428.32     31.96 o 
   2  12   7     2635.00     2489.70     55.44 o 
   3  12   7     1596.10     1755.58     52.91 o 
   4  12   7      881.86      902.95     43.10 o 
   5  12   7       11.90       23.02     28.09 o 
   6  12   7      970.19      843.14    100.39 o 
   7  12   7      270.07      395.96     62.25 o 
   8  12   7       11.07       59.65     37.60 o 
   9  12   7       25.62       45.37     44.23 o 
  10  12   7        3.86      -36.87     55.95 o 
 -12  13   7        6.39      -25.54     50.37 o 
 -11  13   7        3.45       11.49     43.79 o 
 -10  13   7        0.87       73.49     31.07 o 
  -9  13   7      133.34      139.44     24.38 o 
  -8  13   7     1158.18     1093.16     38.68 o 
  -7  13   7       38.72       55.88     15.49 o 
  -6  13   7      149.59      192.12     24.49 o 
  -5  13   7      698.60      711.76     27.00 o 
  -4  13   7      379.33      418.98     21.18 o 
  -3  13   7       70.04       43.14     11.93 o 
  -2  13   7      841.33      788.35     23.74 o 
  -1  13   7     1222.32     1154.74     32.55 o 
   0  13   7       91.35      101.07     17.81 o 
   1  13   7     1855.67     1871.37     53.31 o 
   2  13   7     1788.38     1837.37     48.19 o 
   3  13   7       69.87       49.41     25.16 o 
   4  13   7       28.38       34.01     23.19 o 
   5  13   7      384.61      348.63     44.39 o 
   6  13   7     1776.86     1712.97     67.98 o 
   7  13   7        0.01        6.24     36.22 o 
   8  13   7      605.20      611.47    211.53 o 
   9  13   7       27.24       89.10     47.21 o 
  10  13   7        3.80       17.34     68.60 o 
 -12  14   7       96.75       80.86     53.26 o 
 -11  14   7      161.80      199.59     74.59 o 
 -10  14   7      210.54      254.06     67.96 o 
  -9  14   7       62.27      102.36     23.23 o 
  -8  14   7      224.99      238.09     23.90 o 
  -7  14   7      186.78      168.68     19.60 o 
  -6  14   7      648.89      640.86     31.48 o 
  -5  14   7      592.48      613.57     27.13 o 
  -4  14   7      862.70      829.16     26.56 o 
  -3  14   7      567.89      576.12     22.80 o 
  -2  14   7     2133.69     2051.47     37.74 o 
  -1  14   7      712.25      759.16     21.19 o 
   0  14   7      864.77      833.36     34.83 o 
   1  14   7      406.90      403.57     27.60 o 
   2  14   7     2571.74     2463.17     57.61 o 
   3  14   7     1820.26     1840.19     47.46 o 
   4  14   7       34.10       -7.40     19.22 o 
   5  14   7      715.33      732.42     58.73 o 
   6  14   7       54.37       47.54     26.33 o 
   7  14   7      931.81      782.28    126.29 o 
   8  14   7      399.26      246.97    193.37 o 
   9  14   7        2.08       15.40     62.54 o 
  10  14   7      254.85      181.80     88.93 o 
 -12  15   7        0.07       -9.57     47.59 o 
 -11  15   7      818.64     1272.81    176.14 o 
 -10  15   7       50.74      128.71     66.98 o 
  -9  15   7      139.33      186.59     27.77 o 
  -8  15   7       26.42       35.21     17.14 o 
  -7  15   7     1177.96     1349.44     42.89 o 
  -6  15   7      282.76      299.08     21.81 o 
  -5  15   7     2011.90     1933.70     44.27 o 
  -4  15   7      707.22      682.44     25.67 o 
  -3  15   7       22.37       32.09     11.52 o 
  -2  15   7       80.89       60.20     13.52 o 
  -1  15   7        1.34       -3.14      9.35 o 
   0  15   7       39.80       43.56     16.96 o 
   1  15   7      232.14      193.37     22.93 o 
   2  15   7      750.85      747.68     36.08 o 
   3  15   7      134.26      192.50     22.81 o 
   4  15   7      532.05      573.26     46.74 o 
   5  15   7      398.67      423.20     43.08 o 
   6  15   7      183.07      218.62     36.26 o 
   7  15   7      419.08      475.12     68.40 o 
   8  15   7      468.98      564.18     91.92 o 
   9  15   7      365.94      116.96     52.29 o 
  10  15   7       15.19      -56.38     56.38 o 
 -12  16   7       94.68      165.41     87.40 o 
 -11  16   7       15.86      104.23     90.27 o 
 -10  16   7      359.71      341.62     62.68 o 
  -9  16   7      147.36      150.48     26.39 o 
  -8  16   7       67.43       42.31     30.04 o 
  -7  16   7       48.85       47.94     19.64 o 
  -6  16   7        1.08       -3.33     10.91 o 
  -5  16   7     1126.79     1092.05     35.71 o 
  -4  16   7     2386.60     2319.31     43.99 o 
  -3  16   7       18.40       10.81      7.77 o 
  -2  16   7     1090.03     1078.98     33.61 o 
  -1  16   7      548.13      488.66     24.17 o 
   0  16   7      127.80      128.81     24.59 o 
   1  16   7      661.62      639.81     33.98 o 
   2  16   7     1608.79     1563.05     47.53 o 
   3  16   7      182.51      193.03     25.02 o 
   4  16   7        0.24      -19.75     19.75 o 
   5  16   7       50.61       37.81     23.82 o 
   6  16   7       11.33        4.45     21.11 o 
   7  16   7      169.60      235.82    130.11 o 
   8  16   7       36.30       75.55     60.30 o 
   9  16   7       57.39       51.13     70.83 o 
 -12  17   7        4.11      -44.07     63.54 o 
 -11  17   7      112.90      146.52     79.20 o 
 -10  17   7      247.05      291.04     57.15 o 
  -9  17   7      338.88      306.13     39.50 o 
  -8  17   7      307.41      310.55     33.93 o 
  -7  17   7      361.24      321.03     28.24 o 
  -6  17   7        6.70       26.59     13.57 o 
  -5  17   7     1093.04     1062.36     35.69 o 
  -4  17   7      115.29      122.89     16.31 o 
  -3  17   7     2504.99     2520.08     58.87 o 
  -2  17   7     1012.05     1009.55     33.77 o 
  -1  17   7      250.59      243.57     25.64 o 
   0  17   7      307.85      293.36     27.36 o 
   1  17   7      307.92      306.82     27.95 o 
   2  17   7       48.49       52.13     20.02 o 
   3  17   7      112.02       80.59     22.18 o 
   4  17   7       77.83       56.22     18.07 o 
   5  17   7      135.14      121.80     30.67 o 
   6  17   7       24.04      -24.15     36.23 o 
   7  17   7      749.31      874.85    153.50 o 
   8  17   7       14.73       66.33     64.59 o 
   9  17   7       10.25       27.58     66.55 o 
 -11  18   7       17.04       81.09     75.84 o 
 -10  18   7      185.25      236.40     81.23 o 
  -9  18   7       23.59       42.41     36.09 o 
  -8  18   7        3.52       37.96     18.16 o 
  -7  18   7       21.14       33.72     29.58 o 
  -6  18   7       13.00       24.99     14.89 o 
  -5  18   7       47.38       36.00     14.17 o 
  -4  18   7      374.26      374.83     29.35 o 
  -3  18   7     1546.82     1461.54     49.72 o 
  -2  18   7     5581.53     5465.64     98.43 o 
  -1  18   7      278.91      271.96     27.27 o 
   0  18   7      216.28      225.77     25.83 o 
   1  18   7     1123.95     1095.13     42.94 o 
   2  18   7      177.96      173.48     26.76 o 
   3  18   7        0.51       -4.24     15.72 o 
   4  18   7      598.12      575.72     45.55 o 
   5  18   7      272.36      285.59     39.81 o 
   6  18   7      210.34      180.92     52.34 o 
   7  18   7      507.68      553.66     93.03 o 
   8  18   7        5.06       -6.63     63.14 o 
   9  18   7      204.43      182.74     86.03 o 
 -11  19   7      113.40       56.30     75.42 o 
 -10  19   7        0.12        1.14     61.08 o 
  -9  19   7        0.57       85.44     56.64 o 
  -8  19   7       95.82      147.88     32.46 o 
  -7  19   7        9.68       26.63     19.98 o 
  -6  19   7      182.47      158.33     21.82 o 
  -5  19   7        4.00      -16.21     16.21 o 
  -4  19   7      270.11      263.69     24.49 o 
  -3  19   7     2017.64     1919.97     49.90 o 
  -2  19   7      124.23      106.40     22.38 o 
  -1  19   7      686.70      713.27     38.94 o 
   0  19   7       44.84       58.98     20.56 o 
   1  19   7      461.38      478.95     38.86 o 
   2  19   7      574.95      567.42     49.23 o 
   3  19   7       28.52       34.69     18.52 o 
   4  19   7       38.71       13.38     20.89 o 
   5  19   7        1.73       -3.03     89.31 o 
   6  19   7      138.39      171.20     79.26 o 
   7  19   7      270.03      330.70     88.83 o 
   8  19   7       33.64       55.66     72.04 o 
   9  19   7      101.22       99.68     79.21 o 
 -11  20   7      105.49      250.38     90.34 o 
 -10  20   7      139.48      247.27     87.94 o 
  -9  20   7        1.10       13.13     59.65 o 
  -8  20   7        4.56       41.12     50.83 o 
  -7  20   7      228.07      249.03     72.63 o 
  -6  20   7       10.97       19.95     20.49 o 
  -5  20   7       22.78       11.15     30.07 o 
  -4  20   7      180.36      182.61     27.31 o 
  -3  20   7       24.53       14.01     14.98 o 
  -2  20   7     1612.46     1539.42     48.13 o 
  -1  20   7      468.48      460.00     30.28 o 
   0  20   7      692.41      669.83     42.90 o 
   1  20   7      113.21      111.64     23.06 o 
   2  20   7      167.70      155.72     25.32 o 
   3  20   7     1052.00     1041.42     53.37 o 
   4  20   7        4.67       18.11     21.29 o 
   5  20   7      312.89      312.40     61.13 o 
   6  20   7        8.84      -26.47     40.29 o 
   7  20   7       21.77       17.77     43.93 o 
   8  20   7       18.79      -55.70     55.70 o 
 -11  21   7       17.39       76.44     76.09 o 
 -10  21   7       15.71      151.07     81.37 o 
  -9  21   7       14.58       -9.50     29.03 o 
  -8  21   7       42.74       40.02     39.88 o 
  -7  21   7        4.03       23.34     61.40 o 
  -6  21   7        0.86       -3.67     15.50 o 
  -5  21   7        0.30       47.91     24.97 o 
  -4  21   7      362.02      406.68     73.78 o 
  -3  21   7       37.35       48.69     18.71 o 
  -2  21   7     1704.14     1694.66     59.74 o 
  -1  21   7     3131.22     2979.96     79.94 o 
   0  21   7     2310.18     2085.15     85.86 o 
   1  21   7      225.33      264.64     36.94 o 
   2  21   7     3732.53     3537.59    102.50 o 
   3  21   7      778.71      731.89     48.30 o 
   4  21   7       33.91       13.12     20.21 o 
   5  21   7        3.03      -38.58     38.58 o 
   6  21   7       71.21      -16.89     43.21 o 
   7  21   7       18.20       25.22     65.21 o 
   8  21   7       10.47       31.73     68.37 o 
  -9  22   7       78.47       92.41     46.92 o 
  -8  22   7        0.00        3.65     35.07 o 
  -7  22   7      326.59      310.94     59.86 o 
  -6  22   7        1.90       19.81     21.25 o 
  -5  22   7       24.51       32.57     23.93 o 
  -4  22   7      132.52      190.69     35.24 o 
  -3  22   7     3748.47     3487.35    109.74 o 
  -2  22   7      182.95      200.51     45.91 o 
  -1  22   7      208.99      185.99     49.63 o 
   0  22   7      118.02      102.88     50.50 o 
   1  22   7      956.41      921.62     56.89 o 
   2  22   7       10.58       29.19     24.44 o 
   3  22   7       26.92        8.11     23.30 o 
   4  22   7      368.27      331.42     41.79 o 
   5  22   7       96.99       25.01    102.30 o 
   6  22   7        7.65      -27.85     42.03 o 
   7  22   7        4.33       33.74     65.08 o 
   8  22   7      122.09       99.90     79.84 o 
  -9  23   7        0.66       -9.59     39.59 o 
  -8  23   7        2.65       33.40     40.82 o 
  -7  23   7        0.94       61.83     42.06 o 
  -6  23   7      109.02      268.53     57.30 o 
  -5  23   7       60.46       36.97     35.67 o 
  -4  23   7        2.39      -10.01     32.43 o 
  -3  23   7       57.08       61.02     42.27 o 
  -2  23   7       12.40       41.33     35.30 o 
  -1  23   7       32.04       75.47     42.13 o 
   0  23   7      879.41      875.19     81.37 o 
   1  23   7       33.48       76.05     38.99 o 
   2  23   7      755.57      836.00     77.37 o 
   3  23   7       13.94       68.53     36.78 o 
   4  23   7      679.98      568.15     75.38 o 
   5  23   7      125.31      101.91     51.30 o 
   6  23   7        8.26      108.83     53.06 o 
   7  23   7        0.00      -28.26     28.26 o 
  -9  24   7       33.20       26.57     41.57 o 
  -8  24   7       32.61        5.76     39.34 o 
  -7  24   7      105.66       75.79     45.52 o 
  -6  24   7       12.62       72.57     43.57 o 
  -5  24   7      302.98      329.60     67.91 o 
  -4  24   7        0.01       22.33     32.62 o 
  -3  24   7       90.04       80.14     42.20 o 
  -2  24   7        3.13      -17.88     31.75 o 
  -1  24   7        0.01      -29.37     29.37 o 
   0  24   7       49.92       16.32     37.41 o 
   1  24   7     1364.86     1325.26     94.69 o 
   2  24   7        0.37       -3.05     33.83 o 
   3  24   7       17.77        9.94     31.62 o 
   4  24   7       25.06       46.93     45.83 o 
   5  24   7       93.94       79.19     51.55 o 
   6  24   7      141.26       55.91     66.88 o 
   7  24   7       20.68        7.50     34.62 o 
  -9  25   7        0.24       45.52     44.68 o 
  -8  25   7        0.47       -4.44     38.81 o 
  -7  25   7       23.50       89.05     45.25 o 
  -6  25   7       53.98       -5.92     38.15 o 
  -5  25   7        0.01      -19.38     36.50 o 
  -4  25   7       84.19       63.92     26.24 o 
  -3  25   7       62.40       58.63     41.28 o 
  -2  25   7      148.56      145.22     46.94 o 
  -1  25   7      147.13      186.15     54.36 o 
   0  25   7      180.78      175.57     53.39 o 
   1  25   7       21.18       38.51     40.01 o 
   2  25   7       24.88       15.51     37.77 o 
   3  25   7      168.15      168.40     48.56 o 
   4  25   7        3.56      -37.88     37.88 o 
   5  25   7       69.69       38.51     51.22 o 
   6  25   7       98.00       73.28     73.80 o 
   7  25   7       10.74       -2.01     29.26 o 
  -9  26   7        6.97       44.56     46.33 o 
  -8  26   7      484.78      510.10     83.38 o 
  -7  26   7       14.59       37.92     44.07 o 
  -6  26   7      488.21      570.06     85.63 o 
  -5  26   7      274.73      223.55     62.25 o 
  -4  26   7        6.45       14.38     13.60 o 
  -3  26   7      116.77       28.61     37.10 o 
  -2  26   7      453.71      465.92     70.92 o 
  -1  26   7      315.10      317.48     65.91 o 
   0  26   7      162.25      173.67     54.45 o 
   1  26   7       41.19       -3.52     37.59 o 
   2  26   7      172.84      134.85     49.45 o 
   3  26   7        0.20      -40.88     48.21 o 
   4  26   7      299.08      273.48     65.25 o 
   5  26   7       80.88      115.26     69.87 o 
   6  26   7       16.34       -8.10     41.03 o 
  -8  27   7       27.55       66.13     51.47 o 
  -7  27   7      209.96      325.90     69.20 o 
  -6  27   7      116.62      176.21     59.27 o 
  -5  27   7      341.81      400.68     77.41 o 
  -4  27   7        0.14        9.27     26.56 o 
  -3  27   7      372.78      282.56     62.49 o 
  -2  27   7      370.39      397.46     68.97 o 
  -1  27   7       50.79       25.10     41.85 o 
   0  27   7        0.17      -15.71     36.98 o 
   1  27   7      281.18      252.86     57.61 o 
   2  27   7       88.01      170.76     53.44 o 
   3  27   7       22.50       -7.83     28.69 o 
   4  27   7        4.80      -14.04     54.01 o 
   5  27   7        0.28       22.15     62.45 o 
   6  27   7       42.21       75.05     44.01 o 
  -8  28   7        4.16      -31.73     40.48 o 
  -7  28   7        0.09       44.32     48.23 o 
  -6  28   7        7.11       75.05     48.96 o 
  -5  28   7       80.34      103.25     53.61 o 
  -4  28   7      397.61      298.41     68.67 o 
  -3  28   7        0.93      -33.96     34.58 o 
  -2  28   7      363.65      393.92     75.03 o 
  -1  28   7       22.00        0.11     40.86 o 
   0  28   7       67.24      117.68     51.07 o 
   1  28   7       24.34       47.15     43.81 o 
   2  28   7        5.51       10.65     40.49 o 
   3  28   7      262.85      259.46     57.30 o 
   5  28   7       10.67       -7.83     31.68 o 
  -7  29   7       82.05      173.91     62.68 o 
  -6  29   7       22.42      120.31     56.64 o 
  -5  29   7        7.27       30.93     44.49 o 
  -4  29   7        0.20        4.84     43.97 o 
  -3  29   7      134.09      224.69     59.60 o 
  -2  29   7      390.00      550.27     83.71 o 
  -1  29   7       70.74      224.04     63.72 o 
   0  29   7       24.57       33.41     45.45 o 
   1  29   7       15.17       -1.66     38.59 o 
   2  29   7       80.16      128.80     51.57 o 
   3  29   7        0.27       55.30     44.59 o 
   5  29   7       10.74        4.85     34.84 o 
  -6  30   7       36.11       81.73     54.13 o 
  -5  30   7        0.90       39.31     36.91 o 
  -4  30   7        4.87       39.91     48.16 o 
  -3  30   7      109.79      130.64     56.43 o 
  -2  30   7      362.61      331.76     67.87 o 
  -1  30   7        0.94       39.84     44.06 o 
   0  30   7      161.49      126.75     57.38 o 
   1  30   7      208.32      231.22     63.34 o 
   2  30   7       14.17       27.48     45.49 o 
   3  30   7       65.60       85.86     49.20 o 
   4  30   7       52.19       24.88     39.64 o 
  -6  31   7       37.53       43.51     53.27 o 
  -5  31   7      136.71      181.11     40.46 o 
  -4  31   7        9.55       56.86     33.87 o 
  -3  31   7       24.16      141.62     50.84 o 
  -2  31   7       75.35       65.81     52.38 o 
  -1  31   7       74.92      125.14     57.14 o 
   0  31   7       22.91       62.87     50.16 o 
   1  31   7       90.75       12.76     44.42 o 
   2  31   7       39.63       36.34     46.09 o 
   3  31   7       38.17       44.32     45.37 o 
  -4  32   7       10.47       37.56     33.47 o 
  -3  32   7       93.10      113.04     40.90 o 
  -2  32   7       10.37       10.36     46.08 o 
  -1  32   7      104.00      136.43     58.27 o 
   0  32   7       97.30      194.29     61.81 o 
   1  32   7        4.63       26.43     28.92 o 
   2  32   7      107.33      140.23     54.15 o 
  -3  33   7       10.03      115.69     37.51 o 
  -2  33   7      223.08      282.07    100.36 o 
  -1  33   7       29.25       54.99     32.99 o 
   0  33   7       11.39       35.80     29.84 o 
 -13   0   8       65.71      258.50     89.60 o 
 -12   0   8       12.45      145.10    109.87 o 
 -11   0   8      283.41      271.14     54.03 o 
 -10   0   8       44.99       54.21     37.34 o 
  -9   0   8      214.64      291.09     50.30 o 
  -8   0   8     9551.10     8548.45    170.80 o 
  -7   0   8     3743.48     3524.09     67.98 o 
  -6   0   8    12845.38    12670.93    165.57 o 
  -5   0   8      113.58      148.98     19.35 o 
  -4   0   8       52.85       85.12     15.58 o 
  -3   0   8     4314.42     4522.90     70.97 o 
  -2   0   8      121.32      111.75     12.31 o 
  -1   0   8      986.35     1000.60     28.77 o 
   0   0   8    33111.03    33579.00    377.68 o 
   1   0   8    11684.38    11479.77    146.91 o 
   2   0   8     1645.38     1524.21     46.00 o 
   3   0   8      173.78      250.06     27.20 o 
   4   0   8     5388.46     5275.85    105.55 o 
   5   0   8     5219.62     5052.82    112.72 o 
   6   0   8      144.72      110.78     45.99 o 
   7   0   8        4.64      -27.53     27.53 o 
   8   0   8       19.43       81.80     36.47 o 
   9   0   8      405.47      490.59     64.86 o 
  10   0   8        2.76      -14.93     69.01 o 
 -13   1   8      113.71      706.75     69.12 o 
 -12   1   8       35.73      125.58     41.41 o 
 -11   1   8      154.91      223.39     36.78 o 
 -10   1   8       21.29       17.50     22.32 o 
  -9   1   8      599.45      612.44     47.60 o 
  -8   1   8        0.08      -13.01     14.57 o 
  -7   1   8     1285.49     1286.42     34.86 o 
  -6   1   8        0.13       10.73     10.96 o 
  -5   1   8     4059.51     4246.72     58.57 o 
  -4   1   8      135.81      174.72     13.19 o 
  -3   1   8     2072.78     2042.68     29.63 o 
  -2   1   8        9.26       15.60      8.66 o 
  -1   1   8     9808.63    10232.34     97.81 o 
   0   1   8     6637.04     6795.91     66.93 o 
   1   1   8    22376.97    23392.48    193.01 o 
   2   1   8        9.64       15.12     10.68 o 
   3   1   8     1471.51     1519.42     35.41 o 
   4   1   8      634.92      649.79     28.01 o 
   5   1   8     3555.00     3415.63     64.19 o 
   6   1   8       90.77       94.02     20.38 o 
   7   1   8       74.71       59.57     25.92 o 
   8   1   8      212.10      226.68     36.50 o 
   9   1   8      136.79      182.79     34.00 o 
  10   1   8      496.69      563.28     83.28 o 
 -13   2   8        6.36       37.34     50.81 o 
 -12   2   8       11.14      115.67     42.80 o 
 -11   2   8       27.88       26.20     27.35 o 
 -10   2   8     1174.78     1171.27     58.62 o 
  -9   2   8     1834.82     1744.05     64.79 o 
  -8   2   8     4524.10     4323.24     80.76 o 
  -7   2   8       64.07       73.75     11.04 o 
  -6   2   8      321.45      341.19     17.47 o 
  -5   2   8      236.00      255.78     14.21 o 
  -4   2   8      264.16      247.87     14.04 o 
  -3   2   8     1052.99     1069.37     20.99 o 
  -2   2   8      289.46      313.05     17.09 o 
  -1   2   8      782.65      867.44     23.62 o 
   0   2   8     4796.32     4879.31     52.59 o 
   1   2   8     2878.62     2883.73     38.71 o 
   2   2   8      145.15      151.69     14.40 o 
   3   2   8      205.48      203.63     17.90 o 
   4   2   8     1336.50     1300.98     35.23 o 
   5   2   8       54.64       24.50     14.74 o 
   6   2   8        5.66       15.18     18.74 o 
   7   2   8     1571.01     1545.98     53.04 o 
   8   2   8      218.85      222.44     34.96 o 
   9   2   8       26.62       68.94     27.64 o 
  10   2   8       10.25       70.91     37.88 o 
 -13   3   8       26.34       23.44     50.11 o 
 -12   3   8      172.71      220.42     47.33 o 
 -11   3   8       19.04       62.80     51.17 o 
 -10   3   8      125.82       88.86     27.99 o 
  -9   3   8      287.15      314.45     66.97 o 
  -8   3   8     2703.60     2676.31     62.49 o 
  -7   3   8      441.79      442.44     20.37 o 
  -6   3   8      170.24      175.28     14.02 o 
  -5   3   8     1696.97     1559.09     28.14 o 
  -4   3   8     4153.26     4462.00     47.16 o 
  -3   3   8       24.69       23.57      7.46 o 
  -2   3   8     3810.32     3936.12     48.92 o 
  -1   3   8      555.49      587.77     22.36 o 
   0   3   8        3.61        8.08      7.54 o 
   1   3   8    10840.71    10641.32     97.86 o 
   2   3   8     4557.30     4412.89     56.54 o 
   3   3   8       17.83       22.75     12.67 o 
   4   3   8      309.36      348.02     22.96 o 
   5   3   8        6.90      -13.45     13.45 o 
   6   3   8     1036.46      955.37     40.73 o 
   7   3   8      258.18      241.44     30.08 o 
   8   3   8      251.63      237.15     35.89 o 
   9   3   8       53.99      115.95     41.84 o 
  10   3   8        0.00      -15.63     46.61 o 
 -13   4   8        2.06       43.54     51.76 o 
 -12   4   8      158.86      169.52     59.35 o 
 -11   4   8      130.84      139.56     38.23 o 
 -10   4   8        4.51        9.59     15.86 o 
  -9   4   8      884.56      909.74     60.08 o 
  -8   4   8      407.67      471.27     31.79 o 
  -7   4   8      302.69      237.86     20.28 o 
  -6   4   8      132.57      119.16     17.59 o 
  -5   4   8     1691.37     1752.80     32.45 o 
  -4   4   8        8.95       15.47      7.58 o 
  -3   4   8     2216.50     2144.22     33.55 o 
  -2   4   8     1921.79     1853.96     31.11 o 
  -1   4   8     1026.83      952.28     22.23 o 
   0   4   8      400.05      377.30     15.61 o 
   1   4   8      310.41      313.61     14.50 o 
   2   4   8      534.00      533.83     20.55 o 
   3   4   8      282.15      249.72     19.23 o 
   4   4   8       19.41        8.67     13.75 o 
   5   4   8       11.51       10.68     14.60 o 
   6   4   8        0.21        3.31     18.17 o 
   7   4   8      717.67      664.84     57.65 o 
   8   4   8        0.53        5.70     22.78 o 
   9   4   8        2.26       79.63     29.37 o 
  10   4   8        4.26        4.37     47.95 o 
 -13   5   8        9.19       -3.17     51.85 o 
 -12   5   8       38.80      121.44     54.01 o 
 -11   5   8       34.06       40.51     26.16 o 
 -10   5   8      581.39      532.48     54.19 o 
  -9   5   8        7.47      -28.28     28.28 o 
  -8   5   8        1.03       19.59     16.20 o 
  -7   5   8      106.34       77.66     14.97 o 
  -6   5   8       67.58       71.20     13.76 o 
  -5   5   8       45.14       45.45     10.16 o 
  -4   5   8      341.79      488.54     16.48 o 
  -3   5   8     3942.90     4271.00     46.84 o 
  -2   5   8     6393.45     6649.10     77.34 o 
  -1   5   8        3.22        7.14      8.75 o 
   0   5   8        3.84       -9.79      9.79 o 
   1   5   8       16.91       22.45      8.63 o 
   2   5   8      227.27      231.65     23.44 o 
   3   5   8      158.68      143.82     16.57 o 
   4   5   8      700.71      693.89     25.30 o 
   5   5   8      822.01      787.83     36.85 o 
   6   5   8      553.13      568.69     37.47 o 
   7   5   8       41.30       67.88     25.85 o 
   8   5   8        3.42       26.88     23.15 o 
   9   5   8      291.01      348.54     40.85 o 
  10   5   8       24.37       67.21     55.20 o 
 -13   6   8        1.98       74.39     58.18 o 
 -12   6   8        0.14       27.53     26.00 o 
 -11   6   8      317.39      358.72     59.20 o 
 -10   6   8       11.49       42.04     28.52 o 
  -9   6   8      378.35      406.13     46.65 o 
  -8   6   8      313.08      380.33     32.27 o 
  -7   6   8      233.73      265.38     21.39 o 
  -6   6   8       69.37       39.67     12.99 o 
  -5   6   8     3383.65     3312.29     46.59 o 
  -4   6   8      645.79      673.60     18.71 o 
  -3   6   8       30.64        6.27      6.85 o 
  -2   6   8      409.20      339.00     15.64 o 
  -1   6   8       87.90       70.77     10.45 o 
   0   6   8      805.39      744.46     18.28 o 
   1   6   8      841.90      885.49     21.19 o 
   2   6   8      278.06      295.67     16.90 o 
   3   6   8     1192.49     1147.18     30.67 o 
   4   6   8      658.85      658.41     25.37 o 
   5   6   8       15.70       37.00     18.99 o 
   6   6   8      203.06      231.24     28.64 o 
   7   6   8     1916.34     1752.08     65.15 o 
   8   6   8      491.68      497.02     44.86 o 
   9   6   8       80.57      138.76     32.34 o 
  10   6   8      394.32      355.05     68.58 o 
 -13   7   8        0.71       47.77     46.15 o 
 -12   7   8      212.82      247.51     65.96 o 
 -11   7   8       15.63       80.21     32.25 o 
 -10   7   8      209.10      302.97     44.47 o 
  -9   7   8      268.76      291.78     51.82 o 
  -8   7   8     1150.05      994.30     44.32 o 
  -7   7   8      295.65      328.07     22.95 o 
  -6   7   8       61.47       56.21     13.94 o 
  -5   7   8        4.27        6.47      9.82 o 
  -4   7   8     1667.35     1767.82     30.90 o 
  -3   7   8     1338.07     1478.57     24.81 o 
  -2   7   8     1225.11     1232.65     21.52 o 
  -1   7   8       76.45       86.49     10.90 o 
   0   7   8      449.06      507.30     17.05 o 
   1   7   8       54.91       79.78     13.71 o 
   2   7   8      173.87      172.57     15.37 o 
   3   7   8        0.80      -11.21     11.21 o 
   4   7   8        1.90       31.73     15.57 o 
   5   7   8     1382.23     1365.68     46.36 o 
   6   7   8      415.66      462.46     34.86 o 
   7   7   8       34.37       28.65     23.11 o 
   8   7   8      443.44      459.41     44.26 o 
   9   7   8      619.74      580.79     51.20 o 
  10   7   8      321.63      276.73     95.24 o 
 -13   8   8       38.66       86.73     84.33 o 
 -12   8   8      163.86      132.72     58.29 o 
 -11   8   8       53.82       78.58     41.50 o 
 -10   8   8       23.25       26.74     31.05 o 
  -9   8   8       31.43       23.96     25.51 o 
  -8   8   8     1235.54     1181.30     46.44 o 
  -7   8   8      748.86      676.48     30.21 o 
  -6   8   8        9.59       31.20     14.87 o 
  -5   8   8        0.56       -8.77      9.17 o 
  -4   8   8      586.75      592.17     20.97 o 
  -3   8   8     3358.65     3625.94     48.59 o 
  -2   8   8      835.82      710.62     18.06 o 
  -1   8   8      640.42      599.47     16.39 o 
   0   8   8      114.11      135.04     10.59 o 
   1   8   8      414.49      377.54     31.10 o 
   2   8   8       13.46       -6.91     21.84 o 
   3   8   8      104.76      130.22     15.31 o 
   4   8   8      577.99      629.10     33.27 o 
   5   8   8      302.77      337.88     30.19 o 
   6   8   8      180.94      188.19     26.49 o 
   7   8   8        0.06       17.28     22.51 o 
   8   8   8     1529.64     1450.20     63.53 o 
   9   8   8       84.63       94.00     52.56 o 
  10   8   8       84.68      171.05     83.19 o 
 -13   9   8      470.08      567.30     89.07 o 
 -12   9   8       38.97       64.73     54.28 o 
 -11   9   8      259.21      197.31     56.44 o 
 -10   9   8       95.36      169.54     36.56 o 
  -9   9   8      211.64      234.08     42.41 o 
  -8   9   8     2733.52     2583.20     89.57 o 
  -7   9   8      159.09      171.00     19.72 o 
  -6   9   8       20.46       19.63     12.84 o 
  -5   9   8      104.52      115.16     13.98 o 
  -4   9   8     1118.85     1025.21     26.54 o 
  -3   9   8     1480.27     1509.45     31.78 o 
  -2   9   8      500.30      570.31     21.15 o 
  -1   9   8     1426.52     1428.09     34.90 o 
   0   9   8      407.48      437.79     35.40 o 
   1   9   8        1.86       28.09     17.74 o 
   2   9   8      505.37      490.93     33.42 o 
   3   9   8      284.98      309.84     25.03 o 
   4   9   8        2.77        0.43     16.92 o 
   5   9   8       59.93       41.58     20.39 o 
   6   9   8      317.60      278.70     29.99 o 
   7   9   8        8.80        8.97     34.97 o 
   8   9   8      314.85      437.95     52.17 o 
   9   9   8       20.49       60.36     61.81 o 
  10   9   8      291.29      277.37     94.25 o 
 -13  10   8      104.11      128.52     66.06 o 
 -12  10   8        0.11       -8.72     48.79 o 
 -11  10   8        8.14       31.04     45.80 o 
 -10  10   8      233.18      273.71     42.67 o 
  -9  10   8      671.11      652.57     56.79 o 
  -8  10   8     1114.86     1096.25     46.49 o 
  -7  10   8      273.75      286.26     22.72 o 
  -6  10   8     1165.61     1093.77     33.44 o 
  -5  10   8      187.36      209.43     16.64 o 
  -4  10   8      226.90      242.87     15.24 o 
  -3  10   8     2253.73     2240.74     37.22 o 
  -2  10   8      230.18      254.62     15.86 o 
  -1  10   8     1155.14     1168.14     34.62 o 
   0  10   8      636.56      610.48     35.71 o 
   1  10   8      552.70      583.16     38.22 o 
   2  10   8     1353.14     1261.23     45.58 o 
   3  10   8       21.65       24.29     16.68 o 
   4  10   8      438.85      477.49     33.88 o 
   5  10   8        5.39       15.56     37.00 o 
   6  10   8        0.04      -12.28     26.23 o 
   7  10   8       13.70        4.28     32.15 o 
   8  10   8       21.20       78.64     39.68 o 
   9  10   8       15.48       86.90     41.81 o 
  10  10   8       83.83      167.28     79.67 o 
 -13  11   8        6.65       43.46     56.59 o 
 -12  11   8        2.84      -24.26     60.06 o 
 -11  11   8        4.07        5.68     44.34 o 
 -10  11   8       38.54      124.89     31.71 o 
  -9  11   8      146.81      238.39     28.66 o 
  -8  11   8       28.08       48.71     19.76 o 
  -7  11   8      130.77       87.88     22.41 o 
  -6  11   8       75.67       99.99     19.36 o 
  -5  11   8     1702.31     1611.77     35.29 o 
  -4  11   8     1384.26     1320.90     28.50 o 
  -3  11   8     1123.75     1032.01     26.32 o 
  -2  11   8      186.16      179.12     14.30 o 
  -1  11   8        0.52        8.45      7.62 o 
   0  11   8      206.29      275.72     27.87 o 
   1  11   8     1594.38     1669.23     62.58 o 
   2  11   8     1576.31     1536.65     55.86 o 
   3  11   8     1699.12     1616.72     44.18 o 
   4  11   8       76.56      114.30     24.27 o 
   5  11   8      537.83      554.79     64.75 o 
   6  11   8       41.65       32.01     28.57 o 
   7  11   8      120.04      156.21     68.40 o 
   8  11   8      194.53      254.88     52.42 o 
   9  11   8       32.18      127.10     47.22 o 
  10  11   8        2.65      -45.77     45.77 o 
 -12  12   8       19.82       62.70     53.95 o 
 -11  12   8       67.85      -15.87     43.91 o 
 -10  12   8      242.33      328.16     55.99 o 
  -9  12   8        8.93        2.36     24.42 o 
  -8  12   8      470.20      356.98     32.05 o 
  -7  12   8      943.13      910.35     30.60 o 
  -6  12   8     5863.10     5550.74     74.43 o 
  -5  12   8      200.51      204.09     17.60 o 
  -4  12   8      439.86      416.92     23.56 o 
  -3  12   8      141.72      162.62     14.42 o 
  -2  12   8      925.78      992.58     26.30 o 
  -1  12   8      300.55      324.42     18.42 o 
   0  12   8      993.79      960.19     45.50 o 
   1  12   8     1709.95     1743.44     57.79 o 
   2  12   8      180.15      156.92     26.48 o 
   3  12   8      490.68      515.75     36.77 o 
   4  12   8      390.30      386.67     38.40 o 
   5  12   8     1097.09     1137.89    104.88 o 
   6  12   8      164.78      190.81     38.84 o 
   7  12   8        0.01        2.98     50.63 o 
   8  12   8       94.59       61.29     69.60 o 
   9  12   8       35.76       53.73     60.73 o 
  10  12   8        1.03      -25.20     60.63 o 
 -12  13   8        0.36       -3.18     74.93 o 
 -11  13   8        6.69       14.33     47.57 o 
 -10  13   8      411.85      378.11     46.85 o 
  -9  13   8        5.26       17.29     22.79 o 
  -8  13   8     1066.58      991.76     38.16 o 
  -7  13   8      784.99      712.81     30.87 o 
  -6  13   8      139.16      169.54     21.27 o 
  -5  13   8     1109.09     1077.18     38.96 o 
  -4  13   8      434.92      444.05     21.98 o 
  -3  13   8      126.65      116.14     15.96 o 
  -2  13   8       31.79       28.19     10.94 o 
  -1  13   8     1068.76     1140.76     51.52 o 
   0  13   8        4.97       -4.93     14.62 o 
   1  13   8        0.11       -1.64     14.99 o 
   2  13   8      104.15      113.47     29.53 o 
   3  13   8      726.34      748.51     42.18 o 
   4  13   8       98.31       93.43     26.49 o 
   5  13   8      155.63      153.41     47.01 o 
   6  13   8      562.32      642.26    105.88 o 
   7  13   8      213.07      306.24     97.05 o 
   8  13   8        7.83       53.93     89.67 o 
   9  13   8       62.82       34.03     65.34 o 
 -12  14   8      136.08      180.61     60.95 o 
 -11  14   8      128.82      272.86     63.86 o 
 -10  14   8        0.73       25.23     44.42 o 
  -9  14   8      287.73      333.73     32.97 o 
  -8  14   8      232.84      260.57     24.91 o 
  -7  14   8        2.25        1.43     22.71 o 
  -6  14   8       68.42       72.81     15.20 o 
  -5  14   8      150.28      129.27     16.82 o 
  -4  14   8      240.32      275.93     18.88 o 
  -3  14   8     1837.21     1854.09     42.05 o 
  -2  14   8      224.74      267.59     17.43 o 
  -1  14   8      258.96      231.73     19.39 o 
   0  14   8     1486.42     1617.55     47.04 o 
   1  14   8      285.81      265.99     25.02 o 
   2  14   8      574.56      619.41     43.05 o 
   3  14   8      368.27      329.85     32.70 o 
   4  14   8      126.70      119.23     28.36 o 
   5  14   8      169.10      116.52     45.96 o 
   6  14   8      140.33      189.10     49.72 o 
   7  14   8        9.28       30.89     26.13 o 
   8  14   8      605.28      592.44    103.34 o 
   9  14   8        0.06       52.39     71.13 o 
 -12  15   8       92.57       50.60     51.99 o 
 -11  15   8       18.95        3.26     75.29 o 
 -10  15   8        4.67       31.64     45.50 o 
  -9  15   8        0.27       36.77     29.58 o 
  -8  15   8      339.93      385.25     29.24 o 
  -7  15   8       16.81        2.50     16.00 o 
  -6  15   8      148.63      162.32     20.01 o 
  -5  15   8      475.08      474.09     27.37 o 
  -4  15   8       71.79       78.35     14.60 o 
  -3  15   8      110.20      137.71     16.56 o 
  -2  15   8      342.03      349.28     21.16 o 
  -1  15   8      234.62      262.71     25.12 o 
   0  15   8       85.88       82.38     19.95 o 
   1  15   8       17.86       28.35     17.85 o 
   2  15   8        1.14       18.91     17.45 o 
   3  15   8      615.07      596.94     46.57 o 
   4  15   8      216.86      231.50     34.64 o 
   5  15   8       40.24       47.13     32.54 o 
   6  15   8      111.54       96.29     45.53 o 
   7  15   8      156.65       64.03     69.04 o 
   8  15   8      200.59      248.79     94.36 o 
   9  15   8      136.10      112.29     79.33 o 
 -12  16   8        2.14       -6.67     49.17 o 
 -11  16   8       97.15      190.15     56.83 o 
 -10  16   8        0.10       80.63     45.84 o 
  -9  16   8      411.36      434.06     68.13 o 
  -8  16   8       62.41       53.43     21.30 o 
  -7  16   8       69.75      101.10     19.56 o 
  -6  16   8       56.41       45.36     16.78 o 
  -5  16   8        3.11       -5.88     14.13 o 
  -4  16   8      288.19      296.76     20.34 o 
  -3  16   8      279.64      228.89     24.83 o 
  -2  16   8      750.31      716.29     36.71 o 
  -1  16   8      756.19      772.57     37.88 o 
   0  16   8        4.06        9.78     16.95 o 
   1  16   8      104.12      112.99     28.33 o 
   2  16   8       94.25      112.73     23.40 o 
   3  16   8       58.26       46.15     25.65 o 
   4  16   8      596.62      610.74     48.54 o 
   5  16   8      329.59      375.88     43.36 o 
   6  16   8      269.91      251.69     58.80 o 
   7  16   8      358.74      484.55     80.12 o 
   8  16   8      740.38      637.97    116.17 o 
   9  16   8       78.20       41.90     50.21 o 
 -12  17   8       93.23      119.34     87.00 o 
 -11  17   8       63.45      120.78     52.34 o 
 -10  17   8      220.04      176.09     54.17 o 
  -9  17   8      270.35      251.62     37.93 o 
  -8  17   8        5.81       -5.19     18.65 o 
  -7  17   8      133.44      158.62     22.50 o 
  -6  17   8      436.14      405.46     30.33 o 
  -5  17   8       27.05       35.30     15.72 o 
  -4  17   8       17.69       36.38     18.17 o 
  -3  17   8     1045.12     1027.83     42.43 o 
  -2  17   8      429.72      446.98     32.60 o 
  -1  17   8      120.19      108.84     22.29 o 
   0  17   8     2626.47     2505.36     62.70 o 
   1  17   8      577.84      628.38     52.41 o 
   2  17   8      345.35      376.47     38.16 o 
   3  17   8      728.59      797.21     79.77 o 
   4  17   8       18.89        1.34     23.52 o 
   5  17   8        0.79       20.57     42.38 o 
   6  17   8       38.60       54.96     43.63 o 
   7  17   8       44.24       76.96     46.99 o 
   8  17   8       15.85       -6.86     63.20 o 
   9  17   8      250.38      260.69     97.07 o 
 -11  18   8       71.71       76.40     76.29 o 
 -10  18   8       22.05       46.56     43.46 o 
  -9  18   8      234.39      263.35     48.65 o 
  -8  18   8       66.59      107.06     29.01 o 
  -7  18   8       59.69       46.86     20.23 o 
  -6  18   8       74.07       76.19     16.72 o 
  -5  18   8     2151.59     2027.01     59.32 o 
  -4  18   8      452.38      502.19     32.27 o 
  -3  18   8     2220.28     2012.02     57.58 o 
  -2  18   8     2829.63     2736.70     87.42 o 
  -1  18   8     2265.88     2262.87     61.36 o 
   0  18   8        4.31      -16.36     19.87 o 
   1  18   8      151.37      128.93     25.11 o 
   2  18   8      771.22      785.72     44.20 o 
   3  18   8       47.80       13.32     19.60 o 
   4  18   8        0.08      -25.79     25.79 o 
   5  18   8      202.89      200.87     53.45 o 
   6  18   8      109.53       66.65     57.59 o 
   7  18   8        9.63       46.01     71.44 o 
   8  18   8       52.52       92.25     78.58 o 
 -11  19   8        9.19       14.14     61.94 o 
 -10  19   8       47.78      120.08     74.39 o 
  -9  19   8      106.14       57.09     29.12 o 
  -8  19   8      416.96      523.67     46.68 o 
  -7  19   8        2.43       18.71     27.13 o 
  -6  19   8       46.69       15.95     27.36 o 
  -5  19   8      112.21      142.74     20.87 o 
  -4  19   8       85.29       49.44     28.11 o 
  -3  19   8     1778.82     1690.60     82.73 o 
  -2  19   8     7420.01     6986.95    137.00 o 
  -1  19   8       33.73       21.73     25.45 o 
   0  19   8        0.03       11.32     19.95 o 
   1  19   8      781.63      800.16     46.09 o 
   2  19   8      915.29      897.93     46.98 o 
   3  19   8        8.29       -1.54     21.60 o 
   4  19   8        0.02      -15.51     60.75 o 
   5  19   8       19.99      -20.43     39.80 o 
   6  19   8       15.98        1.18     43.86 o 
   7  19   8       67.72      107.15     53.61 o 
   8  19   8      364.00      257.62     93.31 o 
 -11  20   8      366.40      374.30    102.88 o 
 -10  20   8       43.04       66.60     62.77 o 
  -9  20   8       48.70       39.94     33.06 o 
  -8  20   8       10.06       26.99     29.91 o 
  -7  20   8      321.07      410.34     66.23 o 
  -6  20   8      197.64      262.88     38.06 o 
  -5  20   8      145.01      146.90     27.88 o 
  -4  20   8      965.20      783.82     46.94 o 
  -3  20   8        7.04       11.64     11.84 o 
  -2  20   8       36.43       -6.00     19.62 o 
  -1  20   8      211.76      239.81     33.98 o 
   0  20   8      833.44      747.78     46.15 o 
   1  20   8       70.31       77.03     28.83 o 
   2  20   8     1370.97     1346.96     62.31 o 
   3  20   8       65.75       29.48     23.72 o 
   4  20   8      274.01      252.00     49.52 o 
   5  20   8        9.23       12.22     42.71 o 
   6  20   8       27.06       32.71     47.08 o 
   7  20   8      244.78      131.78     77.78 o 
   8  20   8        4.53      -29.77     66.03 o 
 -10  21   8        0.23       76.83     67.67 o 
  -9  21   8        5.31       14.47     38.91 o 
  -8  21   8        1.21       37.08     37.61 o 
  -7  21   8       90.83       77.72     41.61 o 
  -6  21   8        2.25       14.77     34.86 o 
  -5  21   8        0.03       -9.81     22.81 o 
  -4  21   8      890.45      784.38     48.55 o 
  -3  21   8        1.43       -6.21     19.72 o 
  -2  21   8     1095.70     1000.59     52.32 o 
  -1  21   8     1251.50     1183.69     55.22 o 
   0  21   8      324.40      323.97     38.29 o 
   1  21   8     4093.22     3950.56     97.72 o 
   2  21   8      104.27       52.33     56.65 o 
   3  21   8      133.14      147.72     36.32 o 
   4  21   8       15.43       69.37     87.13 o 
   5  21   8       74.54       50.34     51.81 o 
   6  21   8      103.84      131.86     53.29 o 
   7  21   8      105.75      150.69     78.59 o 
   8  21   8       27.27      -42.89     62.77 o 
  -9  22   8        7.28      -31.47     31.47 o 
  -8  22   8      281.37      354.76     66.89 o 
  -7  22   8       83.49       68.56     41.94 o 
  -6  22   8      410.74      441.02     46.36 o 
  -5  22   8      247.77      237.01     43.31 o 
  -4  22   8     1603.47     1314.53     94.12 o 
  -3  22   8      252.28      203.25     51.64 o 
  -2  22   8      388.41      431.24     65.17 o 
  -1  22   8        2.79       60.30     31.34 o 
   0  22   8      924.24     1002.17     87.07 o 
   1  22   8       14.07        9.89     32.58 o 
   2  22   8        5.28       27.44     34.95 o 
   3  22   8      776.44      899.39     76.40 o 
   4  22   8       87.36      137.62    102.86 o 
   5  22   8      114.81      225.29     62.15 o 
   6  22   8       26.64       -3.12     61.85 o 
   7  22   8      107.68      105.55     74.70 o 
  -9  23   8      140.19      243.22     60.81 o 
  -8  23   8        0.13      -25.65     36.04 o 
  -7  23   8      104.81       38.92     40.23 o 
  -6  23   8        0.65       61.91     40.23 o 
  -5  23   8        6.49       16.31     36.89 o 
  -4  23   8      104.09       58.72     25.73 o 
  -3  23   8       16.62        4.43     32.91 o 
  -2  23   8       40.19       15.28     31.02 o 
  -1  23   8     2251.85     2334.03    125.75 o 
   0  23   8      568.00      565.19     74.27 o 
   1  23   8      425.81      342.62     60.74 o 
   2  23   8       61.67      103.32     41.13 o 
   3  23   8      371.95      469.23     64.86 o 
   4  23   8      273.92      207.01     61.76 o 
   5  23   8      530.80      571.19     80.33 o 
   6  23   8      186.94      358.91     92.32 o 
   7  23   8       11.97      -49.42     56.49 o 
  -9  24   8       36.62       24.37     43.45 o 
  -8  24   8      118.26       97.64     46.86 o 
  -7  24   8       18.19       52.25     44.55 o 
  -6  24   8       48.40       -3.26     36.01 o 
  -5  24   8        3.78      -30.57     33.92 o 
  -4  24   8      154.53        7.16     11.35 o 
  -3  24   8      199.00      189.59     51.06 o 
  -2  24   8      220.20      171.51     50.72 o 
  -1  24   8       87.17      188.40     52.73 o 
   0  24   8      121.33      145.30     50.89 o 
   1  24   8      132.77       30.11     40.01 o 
   2  24   8      254.52      342.87     59.70 o 
   3  24   8      263.77      412.18     64.11 o 
   4  24   8       39.90        5.48     48.00 o 
   5  24   8       40.06       28.45     57.86 o 
   6  24   8       50.29      -15.88     57.66 o 
   7  24   8       23.67      -11.44     64.70 o 
  -9  25   8      234.58      145.82     57.54 o 
  -8  25   8        0.60       21.04     42.31 o 
  -7  25   8      367.99      336.06     66.08 o 
  -6  25   8       14.14       59.32     44.96 o 
  -5  25   8        1.00       32.38     41.87 o 
  -4  25   8       75.30       10.58     22.53 o 
  -3  25   8      144.93      141.87     48.32 o 
  -2  25   8      998.32      997.39     89.05 o 
  -1  25   8       15.79       27.92     39.21 o 
   0  25   8      153.56      111.92     48.61 o 
   1  25   8       53.19       46.96     40.43 o 
   2  25   8      465.13      463.77     67.21 o 
   3  25   8        2.64       -3.43     32.10 o 
   4  25   8       94.16       75.92     52.46 o 
   5  25   8       63.98       32.73     62.85 o 
   6  25   8      104.29      123.21     76.45 o 
  -9  26   8       74.45       66.32     49.21 o 
  -8  26   8       65.33       74.68     49.55 o 
  -7  26   8      519.72      561.15     85.34 o 
  -6  26   8      133.07      215.82     61.26 o 
  -5  26   8      107.89       78.65     46.28 o 
  -4  26   8        2.33      -30.14     30.14 o 
  -3  26   8      217.88      196.96     51.15 o 
  -2  26   8      360.41      335.79     65.64 o 
  -1  26   8      213.41      123.70     46.60 o 
   0  26   8       23.90       51.24     43.24 o 
   1  26   8      387.60      419.35     69.47 o 
   2  26   8       10.48       35.10     40.74 o 
   3  26   8      216.68      206.84     52.93 o 
   4  26   8      118.61       86.70     63.27 o 
   5  26   8       49.02       40.13     66.72 o 
   6  26   8        6.43      -20.76     64.19 o 
  -8  27   8      108.65      259.69     67.86 o 
  -7  27   8        0.00       -6.15     43.19 o 
  -6  27   8       99.13       73.01     50.59 o 
  -5  27   8       85.56       63.06     47.81 o 
  -4  27   8       45.95       37.36     42.26 o 
  -3  27   8      194.90      114.34     47.34 o 
  -2  27   8      175.28       49.71     40.73 o 
  -1  27   8        3.20       40.40     41.70 o 
   0  27   8       63.20        5.12     41.68 o 
   1  27   8        3.14       16.08     39.02 o 
   2  27   8       95.31      154.77     51.33 o 
   3  27   8      319.87      261.36     47.71 o 
   4  27   8       22.34      114.79     69.46 o 
   5  27   8       14.55       43.79     63.59 o 
  -7  28   8      222.13      225.45     66.40 o 
  -6  28   8       29.45      -18.17     42.76 o 
  -5  28   8       61.18       53.83     46.08 o 
  -4  28   8       39.51       24.74     44.62 o 
  -3  28   8       63.08      129.25     48.67 o 
  -2  28   8       23.05      -10.24     39.27 o 
  -1  28   8       37.08       36.16     44.09 o 
   0  28   8        8.88      -34.43     39.29 o 
   1  28   8       14.96       15.50     42.08 o 
   2  28   8       62.13        5.28     38.69 o 
   3  28   8        0.26        9.05     40.26 o 
   4  28   8       10.61       16.25     59.30 o 
   5  28   8      208.58      244.03     88.22 o 
  -7  29   8        2.61       45.60     49.09 o 
  -6  29   8        0.83       37.76     48.51 o 
  -5  29   8       23.50       13.58     46.45 o 
  -4  29   8       41.01       86.68     51.40 o 
  -3  29   8       43.60       78.44     47.94 o 
  -2  29   8      110.75      152.44     56.51 o 
  -1  29   8      188.53      243.86     62.16 o 
   0  29   8       64.85       59.46     46.71 o 
   1  29   8      131.89      113.11     54.08 o 
   2  29   8      131.92      119.08     51.13 o 
   3  29   8       47.75      -35.39     35.39 o 
  -6  30   8        0.13      -34.09     44.61 o 
  -5  30   8       13.81      106.08     56.16 o 
  -4  30   8      118.15       29.91     45.72 o 
  -3  30   8       60.74      113.72     53.02 o 
  -2  30   8      590.53      557.61     86.59 o 
  -1  30   8       21.40       41.46     46.37 o 
   0  30   8       29.06       14.02     45.95 o 
   1  30   8      163.64      146.89     54.53 o 
   2  30   8       15.74       -3.93     42.90 o 
   3  30   8        6.89       23.28     41.76 o 
  -5  31   8       23.88      -16.91     47.73 o 
  -4  31   8      183.56      215.96     66.83 o 
  -3  31   8        9.19      -12.92     41.71 o 
  -2  31   8      275.09      431.72     77.50 o 
  -1  31   8      110.95       77.26     53.89 o 
   0  31   8       24.06      -23.26     44.91 o 
   1  31   8        6.61       23.13     45.84 o 
   2  31   8      289.60      306.15     68.59 o 
  -4  32   8      159.70      184.47     64.84 o 
  -3  32   8       63.58       27.71     46.46 o 
  -2  32   8        0.67      -34.76     41.21 o 
  -1  32   8       16.53       26.66     47.00 o 
   0  32   8       44.95      185.01     61.78 o 
   1  32   8       43.63       21.82     49.07 o 
 -13   1   9       35.06       71.92     56.28 o 
 -12   1   9       17.41      133.25     93.08 o 
 -11   1   9       82.55      113.72     28.80 o 
 -10   1   9        6.65       18.05     22.87 o 
  -9   1   9      340.92      276.34     35.52 o 
  -8   1   9     2724.33     2733.89     56.80 o 
  -7   1   9     4465.04     4360.16     66.10 o 
  -6   1   9     1544.80     1528.65     38.12 o 
  -5   1   9      431.76      431.72     23.29 o 
  -4   1   9     6516.98     6684.62     82.78 o 
  -3   1   9      495.55      504.66     18.14 o 
  -2   1   9      916.79      984.85     30.55 o 
  -1   1   9      101.36      101.96     12.79 o 
   0   1   9     6133.49     6140.88     63.51 o 
   1   1   9       24.73       17.28     13.58 o 
   2   1   9      154.63      192.87     15.94 o 
   3   1   9      753.63      719.17     27.26 o 
   4   1   9      808.61      805.45     30.62 o 
   5   1   9      139.70      111.97     16.86 o 
   6   1   9       33.54       48.14     20.77 o 
   7   1   9       23.71       44.08     24.73 o 
   8   1   9      333.88      411.29     48.55 o 
   9   1   9       56.96       30.59     77.83 o 
  10   1   9       44.44       41.05     49.17 o 
 -13   2   9      324.42      352.00     74.62 o 
 -12   2   9       90.46      159.83     57.00 o 
 -11   2   9        9.07       35.92     28.55 o 
 -10   2   9      497.73      586.51     59.90 o 
  -9   2   9       95.31       37.85     38.50 o 
  -8   2   9     1892.19     1994.98     55.54 o 
  -7   2   9        0.06        6.62     12.41 o 
  -6   2   9      695.08      741.79     26.46 o 
  -5   2   9       84.67       99.98     15.03 o 
  -4   2   9       47.22       45.68      9.92 o 
  -3   2   9     1460.94     1517.04     25.32 o 
  -2   2   9      894.94      915.46     33.11 o 
  -1   2   9     1143.40     1164.00     27.87 o 
   0   2   9     1196.49     1259.31     24.49 o 
   1   2   9     5338.13     5460.22     59.87 o 
   2   2   9      131.77      125.49     14.53 o 
   3   2   9       34.88       42.25     14.28 o 
   4   2   9      251.84      255.98     22.31 o 
   5   2   9      153.07      134.24     20.45 o 
   6   2   9      471.83      545.01     37.85 o 
   7   2   9      152.19      179.60     29.59 o 
   8   2   9        9.88       27.97     30.72 o 
   9   2   9       27.01       93.59     56.41 o 
  10   2   9       24.20        5.08     48.47 o 
 -13   3   9        7.53       43.64     54.02 o 
 -12   3   9       56.49      151.23     87.86 o 
 -11   3   9      523.55      591.42     60.11 o 
 -10   3   9      228.49      165.80     70.96 o 
  -9   3   9      392.40      325.88     43.64 o 
  -8   3   9      821.20      854.97     44.72 o 
  -7   3   9     1498.09     1394.19     36.24 o 
  -6   3   9      327.79      351.19     20.36 o 
  -5   3   9     1186.53     1170.12     29.50 o 
  -4   3   9      580.72      499.44     20.05 o 
  -3   3   9     1152.09     1060.55     30.68 o 
  -2   3   9        3.34        4.58      9.08 o 
  -1   3   9       23.92       32.63     10.89 o 
   0   3   9     1878.00     1891.77     29.63 o 
   1   3   9     3217.10     3210.09     42.09 o 
   2   3   9     4073.41     3932.07     54.09 o 
   3   3   9      141.16      127.58     16.83 o 
   4   3   9       89.13       83.71     17.02 o 
   5   3   9      249.36      252.97     26.34 o 
   6   3   9       31.25       19.96     19.11 o 
   7   3   9        0.00       18.56     22.18 o 
   8   3   9       75.91       45.21     37.89 o 
   9   3   9      267.96      319.84     40.35 o 
  10   3   9      474.99      487.62     77.30 o 
 -13   4   9       31.22       72.11     56.44 o 
 -12   4   9        0.17      -35.61     44.17 o 
 -11   4   9       14.82       26.49     33.93 o 
 -10   4   9       13.54       73.51     31.66 o 
  -9   4   9       19.32        5.73     25.80 o 
  -8   4   9       39.53       77.85     22.21 o 
  -7   4   9      534.13      547.39     25.82 o 
  -6   4   9     1458.22     1451.76     34.59 o 
  -5   4   9      106.73      138.73     14.05 o 
  -4   4   9       85.34       67.67     10.29 o 
  -3   4   9        5.64       11.25      8.84 o 
  -2   4   9       10.36       -2.47      9.48 o 
  -1   4   9       19.81       -0.66      9.49 o 
   0   4   9     3048.43     3069.04     43.38 o 
   1   4   9     1279.87     1302.23     25.71 o 
   2   4   9       57.99       69.81     13.21 o 
   3   4   9      769.66      701.50     27.86 o 
   4   4   9       76.61       49.91     16.25 o 
   5   4   9      845.67      823.04     36.31 o 
   6   4   9       75.21       58.98     21.75 o 
   7   4   9       11.47       26.19     22.92 o 
   8   4   9      168.32      219.50     34.79 o 
   9   4   9       57.86      182.07     71.25 o 
  10   4   9        5.23       20.16     48.84 o 
 -13   5   9      242.28      450.95     83.48 o 
 -12   5   9        1.29       56.69     44.72 o 
 -11   5   9       33.73      138.03     34.22 o 
 -10   5   9      272.71      298.65     61.47 o 
  -9   5   9      149.88       71.91     30.40 o 
  -8   5   9      268.99      275.26     29.90 o 
  -7   5   9       71.62       71.36     15.85 o 
  -6   5   9       32.50       38.89     11.78 o 
  -5   5   9       97.02      110.87     13.24 o 
  -4   5   9     1280.12     1299.00     27.95 o 
  -3   5   9      254.76      326.93     17.45 o 
  -2   5   9      398.35      419.03     17.61 o 
  -1   5   9     1410.93     1308.22     28.63 o 
   0   5   9      127.94      129.78     14.93 o 
   1   5   9      302.22      297.82     15.03 o 
   2   5   9      771.27      789.85     26.00 o 
   3   5   9      162.15      199.11     18.73 o 
   4   5   9        3.85       17.19     16.94 o 
   5   5   9      117.83      115.31     21.80 o 
   6   5   9      706.42      693.51     38.73 o 
   7   5   9       32.52       45.40     24.08 o 
   8   5   9      194.99      208.98     52.09 o 
   9   5   9      242.02      295.73     42.65 o 
  10   5   9       68.13       55.04     49.80 o 
 -13   6   9        5.31       13.57     24.73 o 
 -12   6   9      274.97      323.67     71.99 o 
 -11   6   9       14.00       61.25     72.19 o 
 -10   6   9        0.07       42.61     26.55 o 
  -9   6   9      340.50      369.00     44.68 o 
  -8   6   9      699.84      754.52     42.41 o 
  -7   6   9      287.64      342.36     24.26 o 
  -6   6   9      372.06      396.46     22.96 o 
  -5   6   9      377.85      404.94     19.84 o 
  -4   6   9     1887.78     2010.63     33.68 o 
  -3   6   9     3098.95     3021.40     48.22 o 
  -2   6   9      199.09      184.45     13.61 o 
  -1   6   9      288.43      332.46     19.61 o 
   0   6   9      210.26      235.71     13.45 o 
   1   6   9      667.66      720.18     21.18 o 
   2   6   9        2.00       -2.30     10.61 o 
   3   6   9     1165.03     1120.58     31.58 o 
   4   6   9       29.37       14.46     16.18 o 
   5   6   9        6.71        6.36     17.40 o 
   6   6   9      341.08      450.75     39.24 o 
   7   6   9      292.53      330.28     36.98 o 
   8   6   9      123.66      146.39     39.12 o 
   9   6   9      132.69      268.58     79.93 o 
  10   6   9       17.19       11.22     73.45 o 
 -13   7   9       26.52       40.44     77.94 o 
 -12   7   9        9.47       70.52     55.59 o 
 -11   7   9       29.59      140.93     59.35 o 
 -10   7   9        0.69       63.87     28.93 o 
  -9   7   9       36.36       34.49     27.39 o 
  -8   7   9      217.27      249.85     31.43 o 
  -7   7   9     1894.99     1844.58     44.98 o 
  -6   7   9      566.54      609.74     27.34 o 
  -5   7   9      244.56      257.06     19.04 o 
  -4   7   9     1044.34     1097.75     24.71 o 
  -3   7   9        2.01       18.43     10.15 o 
  -2   7   9      608.97      606.85     23.18 o 
  -1   7   9       30.37       37.24     10.04 o 
   0   7   9       37.54       26.42     10.37 o 
   1   7   9      321.47      359.61     19.78 o 
   2   7   9      374.18      441.54     22.34 o 
   3   7   9       18.33       31.58     16.72 o 
   4   7   9       22.91        4.93     15.37 o 
   5   7   9       15.99       24.11     23.54 o 
   6   7   9      289.91      284.32     34.06 o 
   7   7   9      196.16      219.91     33.23 o 
   8   7   9      103.95      125.84     37.97 o 
   9   7   9       62.51      256.34     66.78 o 
  10   7   9       81.58       84.64     79.85 o 
 -13   8   9        0.32       37.97     79.52 o 
 -12   8   9       17.58       68.10     76.19 o 
 -11   8   9       12.22      144.51     60.12 o 
 -10   8   9       33.08       59.20     38.16 o 
  -9   8   9      305.55      318.80     40.81 o 
  -8   8   9      300.99      377.22     41.59 o 
  -7   8   9      706.79      677.74     31.42 o 
  -6   8   9      995.60     1087.53     33.67 o 
  -5   8   9        6.56        9.58     11.24 o 
  -4   8   9        1.28       -8.58      8.81 o 
  -3   8   9     7772.99     7967.83     85.07 o 
  -2   8   9      670.81      653.96     26.94 o 
  -1   8   9      183.33      200.55     19.12 o 
   0   8   9      232.84      269.72     20.41 o 
   1   8   9       73.36       81.54     20.95 o 
   2   8   9       33.04       22.03     19.61 o 
   3   8   9       62.10       69.39     22.87 o 
   4   8   9        0.04        9.13     15.84 o 
   5   8   9       62.90       71.15     21.45 o 
   6   8   9       20.23       12.83     21.69 o 
   7   8   9      236.48      254.02     43.28 o 
   8   8   9       23.83       49.67     56.85 o 
   9   8   9        7.52      206.35     69.95 o 
  10   8   9      139.99      217.19     90.47 o 
 -13   9   9        6.56      -12.37     51.98 o 
 -12   9   9      254.05      365.60     73.27 o 
 -11   9   9      355.37      370.32     75.94 o 
 -10   9   9      197.25      273.34     62.07 o 
  -9   9   9       42.77       81.74     24.55 o 
  -8   9   9      342.46      405.03     34.05 o 
  -7   9   9      687.42      657.48     30.89 o 
  -6   9   9       14.75       43.54     14.06 o 
  -5   9   9      981.21     1059.16     31.80 o 
  -4   9   9      752.78      774.15     24.11 o 
  -3   9   9      538.31      527.98     20.40 o 
  -2   9   9        3.56        2.04      9.71 o 
  -1   9   9      539.05      536.25     17.10 o 
   0   9   9      239.21      270.03     18.96 o 
   1   9   9      591.16      639.17     40.28 o 
   2   9   9      443.47      567.47     37.27 o 
   3   9   9       67.00       71.59     23.45 o 
   4   9   9      468.47      479.45     32.21 o 
   5   9   9      124.87      125.71     31.19 o 
   6   9   9        0.07        3.40     21.09 o 
   7   9   9       65.67       75.66     42.09 o 
   8   9   9       21.97       25.97     57.49 o 
   9   9   9        4.05       46.60     70.53 o 
  10   9   9        5.56      157.72     82.97 o 
 -13  10   9      602.90      718.46     95.43 o 
 -12  10   9        3.94       79.40     55.90 o 
 -11  10   9        2.07      -11.75     43.37 o 
 -10  10   9       20.80       91.85     56.29 o 
  -9  10   9      179.91      185.25     39.06 o 
  -8  10   9      696.97      639.21     49.19 o 
  -7  10   9     2213.71     2158.13     53.72 o 
  -6  10   9       40.90       29.85     14.56 o 
  -5  10   9      730.64      742.42     28.41 o 
  -4  10   9        7.34       12.90     10.71 o 
  -3  10   9      813.20      832.38     30.76 o 
  -2  10   9      301.67      334.05     20.21 o 
  -1  10   9      184.05      259.20     19.92 o 
   0  10   9      399.79      450.49     41.61 o 
   1  10   9       87.77      102.91     24.38 o 
   2  10   9       18.30       20.62     20.05 o 
   3  10   9      831.95      813.72     36.46 o 
   4  10   9      387.57      306.06     32.52 o 
   5  10   9        0.02        4.48     33.85 o 
   6  10   9      291.72      307.21     42.24 o 
   7  10   9     1162.30     1172.68     81.43 o 
   8  10   9      115.43      162.28     47.38 o 
   9  10   9       42.74      134.15     74.40 o 
 -13  11   9      136.17      240.54     69.76 o 
 -12  11   9        1.90       52.61     54.90 o 
 -11  11   9       29.88       45.89     48.59 o 
 -10  11   9        7.39       26.20     59.36 o 
  -9  11   9       27.67       68.87     21.05 o 
  -8  11   9      322.30      336.52     36.92 o 
  -7  11   9      641.76      643.76     33.92 o 
  -6  11   9     2567.32     2532.34     51.88 o 
  -5  11   9      184.41      190.42     18.61 o 
  -4  11   9      433.23      391.18     21.40 o 
  -3  11   9       77.30       90.15     15.40 o 
  -2  11   9     7980.41     8145.99    115.53 o 
  -1  11   9      750.58      720.74     28.07 o 
   0  11   9      111.81       97.79     29.68 o 
   1  11   9       50.74       49.34     21.99 o 
   2  11   9     1263.46     1215.87     49.34 o 
   3  11   9     1370.10     1407.13     52.49 o 
   4  11   9      295.33      345.45     39.43 o 
   5  11   9      118.22      231.38     48.66 o 
   6  11   9      297.82      329.93     77.86 o 
   7  11   9      724.81      775.04     78.78 o 
   8  11   9       87.82       96.31     83.14 o 
   9  11   9       10.22      146.62     69.70 o 
 -12  12   9       11.47       29.23     52.52 o 
 -11  12   9        9.86       23.18     46.77 o 
 -10  12   9      115.48       92.86     47.17 o 
  -9  12   9        4.15       -9.52     21.65 o 
  -8  12   9      168.98      156.82     38.19 o 
  -7  12   9     3608.78     3387.84     69.36 o 
  -6  12   9      727.39      700.46     32.40 o 
  -5  12   9      548.02      543.22     24.48 o 
  -4  12   9      274.40      302.42     18.34 o 
  -3  12   9       21.22       52.01     12.94 o 
  -2  12   9       43.77       52.91     11.83 o 
  -1  12   9      389.05      358.27     26.02 o 
   0  12   9      207.08      261.62     38.08 o 
   1  12   9      157.62      168.71     27.55 o 
   2  12   9      162.17      165.25     27.39 o 
   3  12   9       77.30       70.36     24.83 o 
   4  12   9      239.72      256.42     34.59 o 
   5  12   9      151.41      167.37     46.69 o 
   6  12   9       29.93       34.90     32.87 o 
   7  12   9      685.15      687.44     81.81 o 
   8  12   9       10.98       60.85     76.83 o 
   9  12   9        0.06       37.15     62.59 o 
 -12  13   9       11.27       -7.10     48.23 o 
 -11  13   9       10.98      -18.56     45.55 o 
 -10  13   9       29.06       25.75     45.29 o 
  -9  13   9      251.61      221.06     34.77 o 
  -8  13   9     1079.57      866.88     54.20 o 
  -7  13   9     1272.04     1168.38     41.47 o 
  -6  13   9     1395.40     1289.45     34.33 o 
  -5  13   9      116.76      141.42     17.52 o 
  -4  13   9     2065.97     2024.68     38.85 o 
  -3  13   9      154.11      159.92     21.67 o 
  -2  13   9     1641.41     1703.30     43.79 o 
  -1  13   9       24.20       17.27     14.46 o 
   0  13   9        0.37      -17.73     17.73 o 
   1  13   9       12.06       -3.05     21.36 o 
   2  13   9       25.88       32.49     22.19 o 
   3  13   9      111.22      138.81     47.22 o 
   4  13   9      127.42      129.43     30.18 o 
   5  13   9        1.13      -32.96     32.96 o 
   6  13   9        0.46       -1.27     28.05 o 
   7  13   9        0.53       58.05     43.93 o 
   8  13   9      208.18      255.36     56.29 o 
   9  13   9       33.99       27.21     60.62 o 
 -12  14   9       25.80      -43.80     43.80 o 
 -11  14   9       17.34       78.07     51.86 o 
 -10  14   9      164.48      185.48     55.45 o 
  -9  14   9      101.54      125.39     30.25 o 
  -8  14   9        6.61      -20.84     20.84 o 
  -7  14   9      155.01      153.26     22.08 o 
  -6  14   9      710.61      686.35     32.47 o 
  -5  14   9      609.70      565.21     28.73 o 
  -4  14   9      501.80      513.27     27.93 o 
  -3  14   9       57.89       53.74     12.72 o 
  -2  14   9      129.75      154.96     21.73 o 
  -1  14   9      293.86      283.89     28.04 o 
   0  14   9       52.49       69.87     19.48 o 
   1  14   9      260.53      297.85     33.69 o 
   2  14   9        3.96        3.92     21.54 o 
   3  14   9       72.93       29.24     24.15 o 
   4  14   9       35.70       -0.47     24.06 o 
   5  14   9      215.74      236.33     54.20 o 
   6  14   9       88.57       98.56     52.54 o 
   7  14   9       74.64       91.08     43.88 o 
   8  14   9      163.73      235.45     56.24 o 
   9  14   9       83.67        0.56     64.65 o 
 -12  15   9       29.30        9.90     48.88 o 
 -11  15   9      244.09      179.21     59.91 o 
 -10  15   9        9.49      -36.44     39.24 o 
  -9  15   9      137.54      156.74     36.62 o 
  -8  15   9       21.65       14.21     23.46 o 
  -7  15   9      223.22      181.35     23.31 o 
  -6  15   9      301.33      266.93     25.12 o 
  -5  15   9      317.89      316.22     25.99 o 
  -4  15   9       11.91       14.49     12.79 o 
  -3  15   9       96.39      104.00     29.42 o 
  -2  15   9       21.85       -0.94     16.44 o 
  -1  15   9      151.32      132.60     24.94 o 
   0  15   9        2.27       26.35     22.51 o 
   1  15   9     1559.50     1647.97     62.32 o 
   2  15   9      538.22      516.33     50.73 o 
   3  15   9       72.73       69.59     28.81 o 
   4  15   9       70.58       45.90     43.27 o 
   5  15   9       33.35       20.76     48.99 o 
   6  15   9       79.18      141.29     48.20 o 
   7  15   9      290.60      337.40     65.57 o 
   8  15   9      141.78       43.50     65.14 o 
   9  15   9        4.29      -17.48     66.21 o 
 -12  16   9       92.98      228.80     62.68 o 
 -11  16   9        7.61       62.04     48.31 o 
 -10  16   9       10.72       57.07     45.39 o 
  -9  16   9       63.46       46.96     50.31 o 
  -8  16   9       12.79        5.82     19.32 o 
  -7  16   9        0.19      -15.01     15.57 o 
  -6  16   9     1465.23     1338.59     48.31 o 
  -5  16   9      147.19      174.27     24.79 o 
  -4  16   9       43.89       17.12     18.33 o 
  -3  16   9     2146.98     2059.24     57.75 o 
  -2  16   9       15.43       28.96     18.62 o 
  -1  16   9       10.46       -0.07     12.23 o 
   0  16   9     2402.27     2461.86     62.85 o 
   1  16   9      337.67      322.79     47.32 o 
   2  16   9      221.88      236.83     38.80 o 
   3  16   9      426.40      443.94     44.63 o 
   4  16   9      158.47      191.78     34.34 o 
   5  16   9      608.25      591.93    115.31 o 
   6  16   9       91.11      142.42     64.99 o 
   7  16   9      826.30      855.07     89.96 o 
   8  16   9        0.67       51.43     54.30 o 
 -11  17   9       15.87       36.01     48.59 o 
 -10  17   9       24.58       -0.14     42.80 o 
  -9  17   9       22.43       19.85     25.20 o 
  -8  17   9        2.65       15.23     26.27 o 
  -7  17   9       62.50       55.26     21.00 o 
  -6  17   9      111.91       99.01     22.10 o 
  -5  17   9     1121.97     1078.44     50.68 o 
  -4  17   9     1032.56      960.63     48.82 o 
  -3  17   9     1420.07     1495.43     83.37 o 
  -2  17   9       77.84       68.69     21.27 o 
  -1  17   9     1395.08     1390.98     52.87 o 
   0  17   9      228.92      261.95     31.46 o 
   1  17   9      974.76     1014.57     48.44 o 
   2  17   9       73.95       66.72     63.05 o 
   3  17   9      169.66      103.42     31.66 o 
   4  17   9       14.72        6.24     32.51 o 
   5  17   9      332.46      324.34     62.52 o 
   6  17   9      224.71      241.43     84.98 o 
   7  17   9       41.40       56.89     49.61 o 
   8  17   9       25.75       46.48     68.71 o 
 -11  18   9       76.79      116.66     75.73 o 
 -10  18   9       33.06       28.54     45.13 o 
  -9  18   9       31.57       53.76     28.24 o 
  -8  18   9       44.06       64.51     27.84 o 
  -7  18   9      166.73      177.46     37.86 o 
  -6  18   9      161.14       91.42     24.50 o 
  -5  18   9        8.51       30.48     21.99 o 
  -4  18   9      890.87      885.12     49.60 o 
  -3  18   9     1069.10     1143.78    123.98 o 
  -2  18   9      563.36      534.64     41.54 o 
  -1  18   9     2059.47     1902.13     94.10 o 
   0  18   9      113.14      137.31     29.76 o 
   1  18   9      168.66      139.16     26.85 o 
   2  18   9      115.43      141.06     27.04 o 
   3  18   9     1399.58     1220.90     64.51 o 
   4  18   9       98.58       62.87     28.86 o 
   5  18   9       81.56      180.58     52.96 o 
   6  18   9      284.76      273.63     63.51 o 
   7  18   9       41.36       57.24     99.02 o 
   8  18   9       12.33       56.02     71.85 o 
 -11  19   9       43.85       45.45     75.07 o 
 -10  19   9       27.37       52.58     63.52 o 
  -9  19   9       18.19      -21.46     24.17 o 
  -8  19   9      188.75      175.48     33.62 o 
  -7  19   9       53.62       57.68     38.27 o 
  -6  19   9       32.19       47.96     30.16 o 
  -5  19   9      249.96      205.46     40.90 o 
  -4  19   9       54.69       28.41     21.08 o 
  -3  19   9      175.41      197.79     39.23 o 
  -2  19   9     2943.74     2731.15     79.25 o 
  -1  19   9      142.21      100.66     26.01 o 
   0  19   9      617.06      613.17     44.61 o 
   1  19   9       99.74      117.20     26.81 o 
   2  19   9     1976.95     1975.58     66.62 o 
   3  19   9        7.47       30.67     28.78 o 
   4  19   9      500.93      439.98    117.83 o 
   5  19   9      289.59      306.81     63.58 o 
   6  19   9      319.98      389.86     69.61 o 
   7  19   9        7.96       -1.00     56.24 o 
   8  19   9        9.53       45.18     73.52 o 
 -11  20   9      576.90      658.22    125.01 o 
 -10  20   9       24.63       79.83     73.76 o 
  -9  20   9       65.97       35.78     33.69 o 
  -8  20   9       67.74      108.28     45.50 o 
  -7  20   9      119.28       94.30     44.78 o 
  -6  20   9     1266.61     1186.82     54.55 o 
  -5  20   9      695.07      644.04     59.36 o 
  -4  20   9        2.95       -1.44     24.48 o 
  -3  20   9      798.34      755.19     63.73 o 
  -2  20   9      354.86      338.21     46.37 o 
  -1  20   9      565.55      595.27     45.21 o 
   0  20   9       64.83       48.43     23.73 o 
   1  20   9      289.92      239.11     32.42 o 
   2  20   9       10.74       -0.82     27.17 o 
   3  20   9      429.03      412.49     46.89 o 
   4  20   9       33.44       21.03     91.41 o 
   5  20   9      131.35      128.61     52.30 o 
   6  20   9       67.77       89.44     51.38 o 
   7  20   9        1.53       46.12     73.24 o 
  -9  21   9        0.14       -4.12     35.17 o 
  -8  21   9      215.58      226.92     56.84 o 
  -7  21   9      135.98      153.65     51.09 o 
  -6  21   9       95.70      102.72     29.67 o 
  -5  21   9       97.34       78.51     25.64 o 
  -4  21   9      235.80      153.07     63.86 o 
  -3  21   9       29.70      -26.69     33.49 o 
  -2  21   9       12.49        1.96     27.27 o 
  -1  21   9      404.11      416.76     56.65 o 
   0  21   9      863.69      849.75     66.75 o 
   1  21   9      110.62      147.01     37.18 o 
   2  21   9      414.34      405.19     57.19 o 
   3  21   9       31.66        6.49     40.28 o 
   4  21   9       48.19      -84.05     84.05 o 
   5  21   9       34.73       24.44     47.92 o 
   6  21   9       76.86       41.78     63.14 o 
   7  21   9      304.45      158.14     82.38 o 
  -9  22   9        9.34      -34.66     34.66 o 
  -8  22   9        6.88       27.74     40.55 o 
  -7  22   9       25.63       17.54     38.30 o 
  -6  22   9       31.19      -10.94     35.40 o 
  -5  22   9      153.72      156.36     50.89 o 
  -4  22   9        9.16        5.27     17.41 o 
  -3  22   9      448.94      426.82     80.42 o 
  -2  22   9        6.92       29.39     37.91 o 
  -1  22   9        0.04        2.36     27.14 o 
   0  22   9      391.39      411.41     53.77 o 
   1  22   9       85.78       54.30     33.54 o 
   2  22   9       87.26      113.89     42.85 o 
   3  22   9      315.08      269.61     69.08 o 
   4  22   9      505.21      556.26    136.68 o 
   5  22   9      238.94      229.84     62.75 o 
   6  22   9       62.06       76.48     71.74 o 
   7  22   9        6.85       62.42     68.06 o 
  -9  23   9       21.09       15.18     41.32 o 
  -8  23   9       11.57       -9.45     39.79 o 
  -7  23   9        2.85       14.11     39.95 o 
  -6  23   9        8.75       30.20     39.27 o 
  -5  23   9      109.50       77.58     45.00 o 
  -4  23   9        8.39        4.01     21.71 o 
  -3  23   9       29.02        9.30     29.16 o 
  -2  23   9      550.30      542.55     59.70 o 
  -1  23   9       15.92      -21.72     26.60 o 
   0  23   9      386.06      360.19     63.73 o 
   1  23   9        0.49      -12.72     32.58 o 
   2  23   9        6.51       15.84     36.98 o 
   3  23   9      201.79      180.40     91.85 o 
   4  23   9      150.99      160.67    106.22 o 
   5  23   9       94.34      119.87     64.44 o 
   6  23   9       22.26      -10.47     56.55 o 
  -9  24   9       74.83       69.71     49.90 o 
  -8  24   9       29.08       26.58     45.06 o 
  -7  24   9       10.07        3.71     37.50 o 
  -6  24   9      113.18       99.87     48.13 o 
  -5  24   9       91.42      138.69     52.11 o 
  -4  24   9        0.23       13.03     33.79 o 
  -3  24   9        7.24       26.82     37.02 o 
  -2  24   9       31.30      -29.41     29.41 o 
  -1  24   9        9.79      -28.90     28.90 o 
   0  24   9      895.47      671.47     81.39 o 
   1  24   9     1102.25      964.91     83.78 o 
   2  24   9        5.25       -2.24     35.24 o 
   3  24   9       76.80       70.48     34.99 o 
   4  24   9        0.21      -44.02     45.90 o 
   5  24   9       38.86      -20.91     60.03 o 
   6  24   9       19.10      -58.82     59.27 o 
  -9  25   9       26.88       32.23     46.16 o 
  -8  25   9       10.11      -20.78     42.33 o 
  -7  25   9        4.37       25.47     44.22 o 
  -6  25   9        1.65       13.92     39.38 o 
  -5  25   9      138.08      188.25     57.29 o 
  -4  25   9       20.74       -5.07     38.62 o 
  -3  25   9        0.00        8.90     36.70 o 
  -2  25   9       85.15       21.01     41.57 o 
  -1  25   9      215.96      263.82     61.53 o 
   0  25   9        0.50       83.75     46.48 o 
   1  25   9      669.60      624.96     79.21 o 
   2  25   9       61.26       59.94     42.13 o 
   3  25   9       25.92      -14.98    100.55 o 
   4  25   9       11.55        6.85     53.35 o 
   5  25   9        8.16      -45.03     52.59 o 
   6  25   9        1.66       -9.47     60.34 o 
  -8  26   9        0.67       98.70     52.30 o 
  -7  26   9        7.23       -8.37     41.57 o 
  -6  26   9      159.19      227.47     63.47 o 
  -5  26   9       12.25      -31.40     37.90 o 
  -4  26   9       12.46       35.11     44.30 o 
  -3  26   9       20.41       45.46     40.82 o 
  -2  26   9       11.26      -32.60     35.03 o 
  -1  26   9        0.11       34.32     38.57 o 
   0  26   9        0.16      -28.87     36.27 o 
   1  26   9       47.26       44.76     43.52 o 
   2  26   9      137.94      198.45     56.45 o 
   3  26   9       97.06      -25.88    101.93 o 
   4  26   9       93.63       78.65     59.94 o 
   5  26   9        6.11       14.36     59.39 o 
  -8  27   9       62.54       48.98     48.28 o 
  -7  27   9       72.79      164.15     58.79 o 
  -6  27   9       67.84      109.46     53.50 o 
  -5  27   9       25.40      -19.96     39.84 o 
  -4  27   9       12.92       28.65     44.27 o 
  -3  27   9       38.83       43.37     42.73 o 
  -2  27   9       48.41       48.55     46.30 o 
  -1  27   9      175.11      128.84     49.76 o 
   0  27   9       75.07       59.13     44.98 o 
   1  27   9        1.10      -24.70     36.57 o 
   2  27   9        0.07       40.73     43.79 o 
   3  27   9        0.77       48.06     39.06 o 
   4  27   9      147.87      136.56     73.95 o 
   5  27   9      218.51      234.43     83.78 o 
  -7  28   9       28.96       22.46     45.17 o 
  -6  28   9        6.30      -31.93     38.85 o 
  -5  28   9       14.41       52.69     48.56 o 
  -4  28   9      158.95       82.97     53.61 o 
  -3  28   9       92.03       71.58     46.13 o 
  -2  28   9        0.05       -0.05     41.85 o 
  -1  28   9       11.15       34.32     44.25 o 
   0  28   9       11.98       39.35     43.43 o 
   1  28   9        3.43      -26.33     36.96 o 
   2  28   9      233.30      137.41     52.88 o 
   3  28   9        3.44      -28.05     28.05 o 
   4  28   9        4.19      -46.74     51.87 o 
  -6  29   9       32.11      124.96     60.27 o 
  -5  29   9        4.86      -19.21     43.09 o 
  -4  29   9      573.50      666.05     95.77 o 
  -3  29   9      794.32      789.66     98.08 o 
  -2  29   9      405.42      397.87     74.53 o 
  -1  29   9       43.07        5.49     44.42 o 
   0  29   9      299.81      405.17     75.39 o 
   1  29   9        4.37       15.20     43.17 o 
   2  29   9       21.00       36.47     48.12 o 
   3  29   9        0.05      -21.75     39.62 o 
  -6  30   9        1.00      -19.15     44.11 o 
  -5  30   9        0.26       26.60     47.02 o 
  -4  30   9       98.95      147.88     62.75 o 
  -3  30   9      132.26       40.58     44.37 o 
  -2  30   9      271.66      264.79     67.10 o 
  -1  30   9      398.41      328.40     70.52 o 
   0  30   9       40.69       12.58     45.98 o 
   1  30   9       28.43       69.38     50.99 o 
   2  30   9      485.20      437.86     74.49 o 
  -5  31   9      120.17      113.35     45.50 o 
  -4  31   9       79.65      168.05     60.42 o 
  -3  31   9        5.19        7.53     40.94 o 
  -2  31   9        7.15       75.45     49.47 o 
  -1  31   9      323.43      406.42     80.37 o 
   0  31   9      118.34      215.30     62.41 o 
   1  31   9        9.52       54.97     49.17 o 
  -3  32   9       50.73       23.44     44.25 o 
  -2  32   9      124.57      204.60     64.98 o 
  -1  32   9      113.75      120.62     60.95 o 
   0  32   9        4.74      -43.89     43.89 o 
 -13   0  10      394.08      455.67    107.08 o 
 -12   0  10       37.34      251.51     98.43 o 
 -11   0  10        2.96       82.35     40.90 o 
 -10   0  10      445.14      466.11     84.59 o 
  -9   0  10     1041.88     1089.14     77.07 o 
  -8   0  10     2182.14     1962.59    418.01 o 
  -7   0  10      864.55      985.73     60.05 o 
  -6   0  10      326.18      380.63     35.09 o 
  -5   0  10     2230.84     2222.39     69.95 o 
  -4   0  10      200.50      215.07     23.05 o 
  -3   0  10     1071.58     1169.03     33.02 o 
  -2   0  10      212.49      241.46     14.35 o 
  -1   0  10      890.38      790.79     27.52 o 
   0   0  10    10427.19    10500.02    139.59 o 
   1   0  10     2347.71     2352.34     50.89 o 
   2   0  10        6.24       -1.56     14.51 o 
   3   0  10      600.61      593.66     37.52 o 
   4   0  10      993.46      987.63     48.05 o 
   5   0  10       67.57       63.22     29.22 o 
   6   0  10     1071.46      981.20     68.61 o 
   7   0  10     1024.51      945.59     73.60 o 
   8   0  10       29.77       27.60     85.59 o 
   9   0  10        0.57      113.53    129.16 o 
  10   0  10      127.38      240.75     92.24 o 
 -13   1  10      436.62      566.41     86.41 o 
 -12   1  10      149.25      332.22     56.76 o 
 -11   1  10       34.95       78.28     39.62 o 
 -10   1  10        5.23       -3.07     25.83 o 
  -9   1  10      955.31      874.11     69.67 o 
  -8   1  10       49.58       64.72     18.37 o 
  -7   1  10        8.06       28.53     15.44 o 
  -6   1  10      272.27      285.37     23.72 o 
  -5   1  10      613.66      692.87     28.87 o 
  -4   1  10     1321.53     1382.54     32.92 o 
  -3   1  10     2045.40     2229.26     37.32 o 
  -2   1  10      206.54      222.61     17.92 o 
  -1   1  10      257.82      275.31     12.90 o 
   0   1  10     1576.20     1518.75     27.71 o 
   1   1  10      468.87      466.03     18.80 o 
   2   1  10      437.48      468.95     21.70 o 
   3   1  10      709.66      793.56     29.43 o 
   4   1  10      411.51      399.38     26.45 o 
   5   1  10      404.71      359.78     27.38 o 
   6   1  10        3.17       10.46     19.54 o 
   7   1  10       91.15      127.21     28.40 o 
   8   1  10      205.33      249.89     42.97 o 
   9   1  10       38.00      174.02     39.57 o 
  10   1  10        6.74        5.32     47.54 o 
 -13   2  10       28.45       49.01     53.87 o 
 -12   2  10      130.76      158.09     59.97 o 
 -11   2  10       16.05       12.73     41.78 o 
 -10   2  10       79.75       77.11     31.80 o 
  -9   2  10      800.05      809.50     58.68 o 
  -8   2  10     1282.61     1305.47     46.36 o 
  -7   2  10     1242.72     1209.46     35.32 o 
  -6   2  10     1639.56     1681.09     42.91 o 
  -5   2  10     1042.36     1100.08     36.45 o 
  -4   2  10      395.04      376.22     17.69 o 
  -3   2  10      231.87      264.04     16.37 o 
  -2   2  10      338.51      402.68     22.04 o 
  -1   2  10      278.61      303.56     17.53 o 
   0   2  10     1275.78     1248.81     25.21 o 
   1   2  10       26.67       34.98     10.92 o 
   2   2  10       30.59       36.91     12.61 o 
   3   2  10      255.79      283.72     21.80 o 
   4   2  10       22.66        2.60     15.30 o 
   5   2  10      674.65      698.77     35.91 o 
   6   2  10      132.55       94.55     25.93 o 
   7   2  10       10.51       71.67     25.27 o 
   8   2  10      188.44      253.06     35.64 o 
   9   2  10       79.57      105.75     46.55 o 
  10   2  10      103.97       61.53     49.74 o 
 -13   3  10      222.80      289.62     72.94 o 
 -12   3  10        0.20      -41.26     47.31 o 
 -11   3  10       16.28       91.13     39.82 o 
 -10   3  10      137.74      134.78     32.99 o 
  -9   3  10      757.73      746.08     54.82 o 
  -8   3  10      276.85      259.99     27.15 o 
  -7   3  10        0.06       -3.74     12.06 o 
  -6   3  10       42.62       40.07     12.34 o 
  -5   3  10      363.99      365.29     23.39 o 
  -4   3  10      415.76      468.83     20.38 o 
  -3   3  10      436.83      446.64     20.97 o 
  -2   3  10     2382.08     2296.12     43.93 o 
  -1   3  10     1389.33     1261.44     30.76 o 
   0   3  10       67.23       62.80     10.25 o 
   1   3  10     1565.05     1562.35     29.54 o 
   2   3  10      257.39      307.85     19.30 o 
   3   3  10      345.46      368.96     23.67 o 
   4   3  10      175.15      159.27     22.74 o 
   5   3  10      385.43      371.73     30.43 o 
   6   3  10      171.12      140.92     28.89 o 
   7   3  10      459.16      482.73     44.27 o 
   8   3  10        6.90       66.30     57.86 o 
   9   3  10       93.81      276.87     64.02 o 
  10   3  10      121.73      111.57    120.89 o 
 -13   4  10      357.98      514.87     84.94 o 
 -12   4  10        7.18       36.00     45.70 o 
 -11   4  10        5.05       25.97     39.78 o 
 -10   4  10      252.94      278.79     65.33 o 
  -9   4  10        1.10       32.03     27.25 o 
  -8   4  10      738.57      818.32     39.25 o 
  -7   4  10     1101.24     1084.92     33.58 o 
  -6   4  10      184.75      204.31     17.51 o 
  -5   4  10        5.11       -6.21     11.64 o 
  -4   4  10      343.84      374.45     20.19 o 
  -3   4  10      263.41      263.12     18.12 o 
  -2   4  10      582.32      628.37     24.28 o 
  -1   4  10      510.30      563.96     22.93 o 
   0   4  10     2749.47     2996.46     44.74 o 
   1   4  10      578.97      631.64     20.27 o 
   2   4  10       24.00       33.56     13.06 o 
   3   4  10       48.23       71.39     15.94 o 
   4   4  10      777.42      792.64     36.13 o 
   5   4  10       35.67       60.64     22.32 o 
   6   4  10     2665.87     2448.72     74.02 o 
   7   4  10       92.62      145.03     29.14 o 
   8   4  10      189.94      235.02     56.77 o 
   9   4  10      327.04      455.30     84.18 o 
 -13   5  10        0.07       38.88     44.00 o 
 -12   5  10      293.15      384.79     74.73 o 
 -11   5  10       57.21       46.60     48.45 o 
 -10   5  10       50.45       57.39     29.63 o 
  -9   5  10      147.05      118.15     32.36 o 
  -8   5  10     3630.63     3579.95     73.92 o 
  -7   5  10      120.89      116.36     16.51 o 
  -6   5  10       30.18       43.16     12.54 o 
  -5   5  10      375.94      417.53     22.29 o 
  -4   5  10      110.70       99.05     13.88 o 
  -3   5  10       23.30       34.77     11.68 o 
  -2   5  10      329.10      365.16     22.27 o 
  -1   5  10     1223.21     1265.25     30.79 o 
   0   5  10     3063.25     3193.19     46.41 o 
   1   5  10        3.03       -9.70      9.70 o 
   2   5  10     1120.75     1208.38     32.13 o 
   3   5  10        0.26        9.96     16.85 o 
   4   5  10       66.79       48.59     18.77 o 
   5   5  10       30.57       25.80     18.91 o 
   6   5  10      693.30      725.08     45.29 o 
   7   5  10        0.02       31.60     24.88 o 
   8   5  10        1.54       11.49     84.77 o 
   9   5  10      142.76      410.08     58.29 o 
 -13   6  10      527.06      697.64     98.19 o 
 -12   6  10       11.02       33.50     51.52 o 
 -11   6  10        0.05       38.71     56.50 o 
 -10   6  10      171.92      144.24     49.92 o 
  -9   6  10      961.35     1136.05     61.43 o 
  -8   6  10      164.00      142.77     25.32 o 
  -7   6  10      456.41      435.08     27.72 o 
  -6   6  10      558.12      576.65     25.39 o 
  -5   6  10      249.20      264.23     17.04 o 
  -4   6  10      397.26      402.21     21.02 o 
  -3   6  10      203.48      226.59     17.22 o 
  -2   6  10      299.34      299.99     19.45 o 
  -1   6  10       48.04       45.08     12.11 o 
   0   6  10      107.30      131.29     14.63 o 
   1   6  10      320.91      321.69     18.35 o 
   2   6  10      131.59      162.00     21.28 o 
   3   6  10      523.80      506.44     30.52 o 
   4   6  10      217.30      268.59     27.16 o 
   5   6  10       37.35       50.26     19.49 o 
   6   6  10       12.79       39.05     21.95 o 
   7   6  10       51.43       71.03     24.63 o 
   8   6  10      100.38      206.56     52.40 o 
   9   6  10       87.28      479.14    242.69 o 
 -13   7  10      189.73      313.34     83.56 o 
 -12   7  10       32.29       67.80     55.88 o 
 -11   7  10       32.66       61.31     46.99 o 
 -10   7  10      223.26      167.62     52.34 o 
  -9   7  10       21.58       -7.04     24.39 o 
  -8   7  10     4879.21     4751.56     98.40 o 
  -7   7  10      601.01      618.18     32.94 o 
  -6   7  10      398.04      476.95     25.49 o 
  -5   7  10       12.71       22.42     10.36 o 
  -4   7  10      787.86      768.57     21.09 o 
  -3   7  10      127.95      111.07     14.11 o 
  -2   7  10     1331.85     1477.02     35.65 o 
  -1   7  10      961.38      988.09     28.37 o 
   0   7  10      161.92      211.90     16.00 o 
   1   7  10       31.87       19.51     13.65 o 
   2   7  10       15.17       27.88     20.65 o 
   3   7  10       12.04       24.15     17.85 o 
   4   7  10       15.27       46.73     17.66 o 
   5   7  10       49.50       62.55     22.69 o 
   6   7  10      162.42      213.87     30.88 o 
   7   7  10        6.09       52.10     24.83 o 
   8   7  10       41.03       82.19     42.99 o 
   9   7  10        4.99       15.21     65.93 o 
 -13   8  10      259.91      367.56     77.33 o 
 -12   8  10       69.37       50.86     53.59 o 
 -11   8  10        3.55        4.84     46.10 o 
 -10   8  10       10.46      -36.56     52.84 o 
  -9   8  10       14.07       41.53     26.39 o 
  -8   8  10      394.69      405.10     40.83 o 
  -7   8  10      220.53      265.01     28.82 o 
  -6   8  10      580.50      600.08     28.20 o 
  -5   8  10      149.51      183.39     17.66 o 
  -4   8  10       85.13       76.95     10.90 o 
  -3   8  10      985.32     1040.64     31.25 o 
  -2   8  10      234.35      230.56     18.08 o 
  -1   8  10       32.22       33.16     11.42 o 
   0   8  10      414.38      407.46     18.59 o 
   1   8  10        0.03       -9.61     17.73 o 
   2   8  10      357.77      388.52     33.62 o 
   3   8  10       32.70       56.81     24.41 o 
   4   8  10      276.97      290.26     25.30 o 
   5   8  10        5.00       -4.66     19.66 o 
   6   8  10      124.93      139.10     28.10 o 
   7   8  10      253.64      350.16     45.38 o 
   8   8  10      238.25      377.66     69.73 o 
   9   8  10       45.82      290.92    153.24 o 
 -13   9  10       22.70       54.49     55.95 o 
 -12   9  10        0.17       19.78     50.50 o 
 -11   9  10      283.12      380.92     69.62 o 
 -10   9  10      227.84      243.62     69.84 o 
  -9   9  10        7.42       27.55     26.18 o 
  -8   9  10      176.44      184.88     32.93 o 
  -7   9  10       66.51       34.74     21.29 o 
  -6   9  10       34.51       15.34     17.29 o 
  -5   9  10       97.55      148.06     19.94 o 
  -4   9  10      212.60      224.48     20.47 o 
  -3   9  10      630.24      642.48     25.92 o 
  -2   9  10       13.24       21.72     11.62 o 
  -1   9  10     1101.41     1172.96     29.98 o 
   0   9  10      168.99      147.88     13.00 o 
   1   9  10     1331.11     1278.09     48.50 o 
   2   9  10       39.38       29.00     22.08 o 
   3   9  10      325.41      394.88     35.10 o 
   4   9  10      218.10      215.87     37.76 o 
   5   9  10       56.00      103.54     46.72 o 
   6   9  10       59.99       39.25     41.09 o 
   7   9  10       70.57       43.20     35.01 o 
   8   9  10        0.00       47.86     85.28 o 
   9   9  10       13.31       46.76     71.92 o 
 -13  10  10       20.32      -14.30     51.96 o 
 -12  10  10        8.97       36.00     51.56 o 
 -11  10  10      114.31      121.99     96.02 o 
 -10  10  10       10.24       18.27     57.48 o 
  -9  10  10      693.99      614.78     51.04 o 
  -8  10  10        9.47       32.08     25.35 o 
  -7  10  10      411.27      331.14     31.78 o 
  -6  10  10      531.38      578.37     37.41 o 
  -5  10  10        3.67        7.74     16.16 o 
  -4  10  10      193.23      209.46     19.82 o 
  -3  10  10     1152.20     1183.25     38.68 o 
  -2  10  10       73.97       76.65     16.49 o 
  -1  10  10      563.52      592.66     33.03 o 
   0  10  10       63.22       65.73     23.05 o 
   1  10  10        2.99        1.75     32.31 o 
   2  10  10       40.33       53.07     23.28 o 
   3  10  10       31.55       63.55     24.63 o 
   4  10  10      375.81      356.17     41.01 o 
   5  10  10       34.15       30.80     36.60 o 
   6  10  10       50.62       70.52     42.59 o 
   7  10  10        0.08       37.28     33.33 o 
   8  10  10       15.39       91.18    109.87 o 
   9  10  10       58.32       65.44     74.49 o 
 -12  11  10        0.17       17.63     54.89 o 
 -11  11  10      160.17      127.16     55.63 o 
 -10  11  10       56.93       32.79     47.96 o 
  -9  11  10       72.18       18.32     26.30 o 
  -8  11  10      581.36      578.88     47.34 o 
  -7  11  10      160.01      189.95     28.14 o 
  -6  11  10       24.98       29.92     21.17 o 
  -5  11  10      391.05      397.21     28.47 o 
  -4  11  10      182.98      203.39     19.83 o 
  -3  11  10      303.97      288.60     23.69 o 
  -2  11  10      322.18      352.10     24.55 o 
  -1  11  10       82.75       49.56     21.42 o 
   0  11  10       57.29       50.11     22.65 o 
   1  11  10       63.86       27.42     55.28 o 
   2  11  10        1.47      -20.56     20.56 o 
   3  11  10        2.24       19.36     43.76 o 
   4  11  10       17.47       -3.43     25.48 o 
   5  11  10        0.57       66.13     72.47 o 
   6  11  10      165.02      149.14     36.45 o 
   7  11  10       24.41       64.06    110.84 o 
   8  11  10       80.12      165.77    150.24 o 
   9  11  10       38.73       20.61     64.65 o 
 -12  12  10        1.78      -42.57     45.96 o 
 -11  12  10        2.77       34.44     50.29 o 
 -10  12  10       28.65      -22.51     41.07 o 
  -9  12  10       97.17       51.69     29.46 o 
  -8  12  10       82.29       87.30     28.88 o 
  -7  12  10      100.41      111.86     26.26 o 
  -6  12  10      107.57      133.20     25.05 o 
  -5  12  10       62.42       55.39     19.53 o 
  -4  12  10       20.59       19.19     14.18 o 
  -3  12  10      264.78      299.17     21.98 o 
  -2  12  10       29.19       37.96     20.79 o 
  -1  12  10       22.91       -1.13     20.28 o 
   0  12  10       72.94       80.52     24.40 o 
   1  12  10       12.15      -17.71     21.50 o 
   2  12  10      105.46      100.26     25.38 o 
   3  12  10        1.15      -25.03     25.03 o 
   4  12  10      312.48      336.38     61.93 o 
   5  12  10       21.54       93.89     42.21 o 
   6  12  10       98.66       86.11     36.49 o 
   7  12  10       76.13      118.03     67.08 o 
   8  12  10        1.29       93.16     89.90 o 
   9  12  10       50.99      129.96     71.35 o 
 -12  13  10        3.39       43.27     54.52 o 
 -11  13  10      158.03      109.32     53.74 o 
 -10  13  10       19.44       29.67     45.86 o 
  -9  13  10       19.86       44.98     41.63 o 
  -8  13  10      507.02      504.86     44.87 o 
  -7  13  10       21.19       -6.09     20.50 o 
  -6  13  10        8.40       28.28     19.93 o 
  -5  13  10      539.65      509.03     34.96 o 
  -4  13  10      167.59      168.81     24.58 o 
  -3  13  10      176.35      162.11     23.15 o 
  -2  13  10       65.41       59.34     23.60 o 
  -1  13  10     1878.03     1865.99     64.40 o 
   0  13  10        1.49       14.63     30.49 o 
   1  13  10       11.04       26.92     26.29 o 
   2  13  10      139.62      140.38     31.52 o 
   3  13  10      415.02      471.38     45.62 o 
   4  13  10        1.12       -5.78     30.51 o 
   5  13  10       18.05       63.51     60.19 o 
   6  13  10       53.34      110.90     47.33 o 
   7  13  10      801.15      734.13     82.81 o 
   8  13  10      196.45      263.34     82.66 o 
   9  13  10       13.31       71.04     69.20 o 
 -12  14  10        7.62       27.55     51.37 o 
 -11  14  10       10.78        6.50     47.16 o 
 -10  14  10        3.46        0.62     41.47 o 
  -9  14  10      353.38      306.31     39.63 o 
  -8  14  10       14.46       55.41     25.75 o 
  -7  14  10        0.09       -3.12     20.67 o 
  -6  14  10      913.75      918.72     45.68 o 
  -5  14  10      210.10      218.93     25.64 o 
  -4  14  10       19.86       25.50     15.96 o 
  -3  14  10       87.36       54.62     16.40 o 
  -2  14  10      278.09      210.76     30.86 o 
  -1  14  10      256.12      252.53     32.66 o 
   0  14  10      876.66      883.57     51.18 o 
   1  14  10       63.85      103.82     31.75 o 
   2  14  10      249.05      250.80     45.06 o 
   3  14  10       62.34       49.80     27.68 o 
   4  14  10      256.94      264.26     38.88 o 
   5  14  10      339.33      341.80     61.06 o 
   6  14  10      307.31      351.04     73.23 o 
   7  14  10      197.91      225.93     69.13 o 
   8  14  10      535.92      415.06    104.71 o 
 -12  15  10       11.29       31.88     48.51 o 
 -11  15  10      474.60      565.89     81.99 o 
 -10  15  10        6.92       14.33     43.85 o 
  -9  15  10      123.25      150.25     33.12 o 
  -8  15  10       79.54       70.90     27.62 o 
  -7  15  10       29.28       47.22     22.34 o 
  -6  15  10      203.24      207.20     26.27 o 
  -5  15  10       29.66        4.78     17.28 o 
  -4  15  10      857.91      849.67     54.67 o 
  -3  15  10     1120.48     1071.94     96.19 o 
  -2  15  10      854.56      834.68     39.46 o 
  -1  15  10     2479.69     2304.75    173.25 o 
   0  15  10     1328.89     1305.65     85.78 o 
   1  15  10      483.68      497.02     50.96 o 
   2  15  10      222.79      235.39     63.36 o 
   3  15  10      495.64      521.38     48.58 o 
   4  15  10      162.26      155.17     33.97 o 
   5  15  10      218.29      159.42     51.62 o 
   6  15  10       50.72       61.59     50.06 o 
   7  15  10        0.03       33.43     38.95 o 
   8  15  10       39.57       99.52     74.95 o 
 -12  16  10       75.53       56.59     52.32 o 
 -11  16  10       11.43      -38.83     44.58 o 
 -10  16  10       70.35       38.33    109.91 o 
  -9  16  10        1.76      -18.93     24.09 o 
  -8  16  10        3.69      -22.98     22.98 o 
  -7  16  10      144.72      100.71     21.12 o 
  -6  16  10       24.19       36.84     23.56 o 
  -5  16  10        3.14       -0.02     20.20 o 
  -4  16  10       20.77       22.09     20.62 o 
  -3  16  10      112.46      135.63     52.16 o 
  -2  16  10       54.39       53.98     22.10 o 
  -1  16  10      391.32      410.38     40.75 o 
   0  16  10     1613.36     1521.05     75.71 o 
   1  16  10      515.20      489.50     51.78 o 
   2  16  10        0.58        2.79     25.22 o 
   3  16  10      438.69      376.08     45.00 o 
   4  16  10      177.43      233.54     59.49 o 
   5  16  10       25.99       29.98     43.73 o 
   6  16  10      158.04      116.75     98.09 o 
   7  16  10      211.52      257.43    104.13 o 
   8  16  10      180.56       51.26     51.38 o 
 -11  17  10       12.47        2.52     45.84 o 
 -10  17  10       49.26       15.43     43.22 o 
  -9  17  10       42.31       77.58     29.76 o 
  -8  17  10       40.27        2.51     24.10 o 
  -7  17  10       26.27        3.56     21.69 o 
  -6  17  10        0.71       -0.82     26.70 o 
  -5  17  10      259.96      245.36     52.09 o 
  -4  17  10      271.98      233.32     31.47 o 
  -3  17  10        0.05        6.66     13.78 o 
  -2  17  10      231.80      252.84     34.04 o 
  -1  17  10      739.34      750.10     49.73 o 
   0  17  10      656.37      641.02     44.75 o 
   1  17  10        2.58       18.75     26.83 o 
   2  17  10       12.12        1.47     32.96 o 
   3  17  10        1.74      -14.53     27.20 o 
   4  17  10      132.83      177.28     55.70 o 
   5  17  10        8.86       38.05     44.09 o 
   6  17  10        0.25       48.92     43.73 o 
   7  17  10       40.71      -39.65     58.75 o 
   8  17  10        6.31      -29.07     55.73 o 
 -11  18  10      173.57      183.41    114.42 o 
 -10  18  10       97.45       34.60     45.59 o 
  -9  18  10      204.35      191.54     35.67 o 
  -8  18  10        4.54       21.63     38.72 o 
  -7  18  10     1225.67     1393.61     75.58 o 
  -6  18  10       18.69       24.30     35.02 o 
  -5  18  10        0.01      -21.31     39.64 o 
  -4  18  10      175.73      174.09     36.25 o 
  -3  18  10      441.53      504.27     53.44 o 
  -2  18  10      109.45       69.55     26.01 o 
  -1  18  10     1727.25     1790.40    104.09 o 
   0  18  10     1710.18     1582.82     61.17 o 
   1  18  10      332.81      454.29     50.83 o 
   2  18  10     1228.56     1215.32     74.15 o 
   3  18  10      738.74      714.50     55.38 o 
   4  18  10      222.52      216.33     59.45 o 
   5  18  10        7.09       -6.37     65.23 o 
   6  18  10      528.30      737.25     86.45 o 
   7  18  10       70.98        3.22     65.74 o 
 -11  19  10        2.26      -32.22     68.04 o 
 -10  19  10       17.14       84.88     46.72 o 
  -9  19  10      127.47       93.70     31.82 o 
  -8  19  10        6.13       47.49     38.21 o 
  -7  19  10      122.97       92.20     35.02 o 
  -6  19  10       35.62       12.13     30.16 o 
  -5  19  10      620.55      597.56     65.65 o 
  -4  19  10      143.81       88.36     62.28 o 
  -3  19  10       40.84       -2.08     38.35 o 
  -2  19  10       10.33       58.18     32.09 o 
   0  19  10      579.68      504.73     54.07 o 
   1  19  10      977.96      855.10     64.01 o 
   2  19  10      141.71       94.81     36.12 o 
   3  19  10       37.31       18.78     29.94 o 
   4  19  10       47.09       39.44     50.04 o 
   5  19  10       31.61       24.93     46.26 o 
   6  19  10       15.90       31.73     64.91 o 
   7  19  10       21.66        3.58     65.79 o 
 -10  20  10      172.37      195.00     54.76 o 
  -9  20  10       29.75      -22.81     73.66 o 
  -8  20  10      216.42      185.98     53.53 o 
  -7  20  10       98.79       71.57     34.36 o 
  -6  20  10      339.85      403.70     95.08 o 
  -5  20  10     1352.53     1310.94    106.39 o 
  -4  20  10      275.19      288.78     78.92 o 
  -3  20  10      532.12      471.21     73.25 o 
  -2  20  10      688.11      695.49     63.78 o 
   0  20  10       35.24       69.47     33.51 o 
   1  20  10      355.87      373.17     49.51 o 
   2  20  10        6.66       47.15     33.06 o 
   3  20  10        5.94        1.06     26.54 o 
   4  20  10       11.08       52.79     84.83 o 
   5  20  10      270.18      260.41     62.85 o 
   6  20  10       58.00       28.76     64.99 o 
   7  20  10      101.42      -43.81     59.05 o 
 -10  21  10        0.43       13.18     42.81 o 
  -9  21  10      288.67      258.90     59.31 o 
  -8  21  10       27.97       80.14     45.63 o 
  -7  21  10        4.99      -32.57     32.57 o 
  -6  21  10       38.65        3.11     28.93 o 
  -5  21  10      121.90      142.32     39.81 o 
  -4  21  10      127.32      193.67     67.07 o 
  -3  21  10      263.61      270.74     80.12 o 
  -2  21  10      144.96      145.39     38.69 o 
  -1  21  10      165.08      213.32     40.53 o 
   0  21  10      583.59      598.80     59.84 o 
   1  21  10      170.59      161.46     39.72 o 
   2  21  10       14.82        8.09     47.26 o 
   3  21  10      295.47      253.87     42.12 o 
   4  21  10       31.81      -25.72     80.16 o 
   5  21  10        0.24      -29.81     44.63 o 
   6  21  10        5.64       40.05     65.03 o 
   7  21  10       40.01      -47.62     65.23 o 
 -10  22  10      107.17      162.71     56.27 o 
  -9  22  10       67.35       48.69     44.31 o 
  -8  22  10       58.75       76.75     46.96 o 
  -7  22  10        9.97      -32.49     32.49 o 
  -6  22  10       43.74       23.78     31.53 o 
  -5  22  10        0.03       20.73     31.64 o 
  -4  22  10      460.77      264.36     86.29 o 
  -3  22  10        8.17       11.31     30.49 o 
  -2  22  10       80.93      111.58     36.59 o 
  -1  22  10      666.27      628.30     61.26 o 
   0  22  10      917.23      952.03     71.39 o 
   1  22  10      332.63      414.66     73.12 o 
   2  22  10        0.51      -20.67     28.39 o 
   3  22  10        1.55      -82.31     82.31 o 
   4  22  10      161.88       51.68     95.08 o 
   5  22  10       20.65      -16.95     54.77 o 
   6  22  10       18.78       38.51     68.76 o 
  -9  23  10      231.38      176.49     57.96 o 
  -8  23  10       79.35       44.97     47.08 o 
  -7  23  10        6.57        8.23     39.74 o 
  -6  23  10        0.05       -1.19     36.22 o 
  -5  23  10        0.12        2.54     30.24 o 
  -4  23  10      148.84       92.79     93.89 o 
  -3  23  10       16.95       14.63     29.17 o 
  -2  23  10        2.57      -15.34     25.91 o 
  -1  23  10       87.66       53.03     33.35 o 
   0  23  10       13.02       45.25     34.38 o 
   1  23  10        6.48       -3.56     28.74 o 
   2  23  10       63.65       37.54     39.16 o 
   3  23  10       71.00       51.25     38.13 o 
   4  23  10      132.94      -22.71     92.83 o 
   5  23  10       26.16      -50.40     54.91 o 
   6  23  10        4.66      -49.55     49.55 o 
  -9  24  10        1.11       -8.21     39.60 o 
  -8  24  10      118.59      121.01     54.02 o 
  -7  24  10        2.96      -35.12     35.12 o 
  -6  24  10        0.67       46.97     43.46 o 
  -5  24  10       13.38       15.05     39.19 o 
  -4  24  10       12.56       -8.55     35.73 o 
  -3  24  10      292.52      326.61     51.19 o 
  -2  24  10      224.89      160.78     40.61 o 
  -1  24  10        3.17       34.21     32.15 o 
   0  24  10       67.00       22.54     42.54 o 
   1  24  10      269.31      154.16     50.43 o 
   2  24  10        0.25      -12.79     35.51 o 
   3  24  10       38.86       52.88     38.84 o 
   5  24  10        7.49       -1.67     60.44 o 
  -9  25  10       32.94       55.16     49.38 o 
  -8  25  10        0.45      -39.28     39.28 o 
  -7  25  10       53.02      -13.63     39.88 o 
  -6  25  10       62.59       48.47     46.14 o 
  -5  25  10        2.29      -20.45     37.06 o 
  -4  25  10        0.80        4.65     39.04 o 
  -3  25  10       60.73      158.14     49.62 o 
  -2  25  10       29.63        8.94     40.67 o 
  -1  25  10      104.93      116.55     47.66 o 
   0  25  10       31.51       19.09     42.15 o 
   1  25  10       49.98        4.69     41.27 o 
   2  25  10       20.84      -33.14     33.14 o 
   3  25  10       26.07       -9.94     94.17 o 
   4  25  10        3.65       29.16     61.05 o 
   5  25  10       23.02      -59.73     59.73 o 
  -8  26  10       47.63      -11.75     42.49 o 
  -7  26  10       83.86       92.21     54.48 o 
  -6  26  10        3.96       15.48     45.93 o 
  -5  26  10      125.72       58.46     49.81 o 
  -4  26  10       13.11      -12.04     36.36 o 
  -3  26  10        4.05      -15.23     36.01 o 
  -2  26  10       44.08       41.73     43.81 o 
  -1  26  10       11.17       16.10     39.12 o 
   0  26  10        2.15      122.56     51.08 o 
   1  26  10        4.94       37.22     42.90 o 
   2  26  10        9.31       13.28     38.72 o 
   3  26  10       16.45       45.77     36.89 o 
   4  26  10       10.80       35.17     59.95 o 
  -7  27  10       10.80        7.76     46.25 o 
  -6  27  10       72.35       70.89     51.38 o 
  -5  27  10       28.64       25.57     47.31 o 
  -4  27  10      107.53       64.56     46.98 o 
  -3  27  10      102.64      148.11     50.65 o 
  -2  27  10       58.50       42.32     45.01 o 
  -1  27  10        6.32       39.09     45.47 o 
   0  27  10       87.72       97.05     49.90 o 
   1  27  10      141.63      131.49     52.74 o 
   2  27  10       25.24      -29.95     39.61 o 
   3  27  10       23.91       39.81     43.54 o 
   4  27  10      142.62       52.84     67.82 o 
  -7  28  10       53.33        2.33     46.75 o 
  -6  28  10       60.60       16.43     50.39 o 
  -5  28  10      774.00      806.61    102.83 o 
  -4  28  10      225.55      362.47     73.04 o 
  -3  28  10      141.65      127.81     53.42 o 
  -2  28  10       12.83       26.51     46.53 o 
  -1  28  10      357.64      395.11     74.32 o 
   0  28  10        0.71       37.99     45.83 o 
   1  28  10       21.11       26.63     43.77 o 
   2  28  10      131.54       47.57     45.09 o 
  -6  29  10        1.71      -43.38     43.38 o 
  -5  29  10        1.90      -18.86     23.92 o 
  -4  29  10      416.32      561.51     90.79 o 
  -3  29  10        0.54        8.76     38.10 o 
  -2  29  10        0.88       -7.80     43.33 o 
  -1  29  10       84.57       66.06     51.57 o 
   0  29  10       54.47       72.36     48.42 o 
   1  29  10        0.09       54.35     48.47 o 
   2  29  10       21.35       11.55     40.86 o 
  -5  30  10        9.37       -6.50     19.99 o 
  -4  30  10        0.03       34.18     47.70 o 
  -3  30  10       69.05      107.19     49.33 o 
  -2  30  10        5.42       20.97     44.89 o 
  -1  30  10       18.96       33.89     51.08 o 
   0  30  10       51.61       93.72     56.71 o 
   1  30  10       28.71      157.95     57.08 o 
  -4  31  10        1.70        8.03     43.25 o 
  -3  31  10      363.32      471.30     81.97 o 
  -2  31  10       20.32      124.93     52.63 o 
  -1  31  10       17.65       41.74     52.80 o 
   0  31  10      106.30      163.79     62.75 o 
 -13   1  11      143.48      260.09     67.90 o 
 -12   1  11       11.50       51.06     50.19 o 
 -11   1  11        4.20      -39.64     39.64 o 
 -10   1  11       23.62       25.18     64.66 o 
  -9   1  11     1137.58      859.11    116.78 o 
  -8   1  11      580.69      641.13     43.71 o 
  -7   1  11      772.01      755.28     36.64 o 
  -6   1  11     1016.18     1014.57     35.92 o 
  -5   1  11      446.27      463.81     26.59 o 
  -4   1  11      752.48      732.63     29.08 o 
  -3   1  11       71.65       60.85     13.89 o 
  -2   1  11        1.17       -6.93     10.53 o 
  -1   1  11      251.44      254.94     12.77 o 
   0   1  11      725.49      703.39     25.14 o 
   1   1  11      631.09      702.41     21.98 o 
   2   1  11      102.82      148.49     16.33 o 
   3   1  11       18.34       22.99     14.82 o 
   4   1  11       96.78       86.03     20.23 o 
   5   1  11      475.86      585.22     48.12 o 
   6   1  11      181.72      190.84     32.24 o 
   7   1  11     1045.60     1166.29     55.24 o 
   8   1  11        6.18      -37.50     93.75 o 
   9   1  11        0.43       27.61     44.92 o 
 -13   2  11        6.79       28.91     53.28 o 
 -12   2  11        4.93        0.63     46.75 o 
 -11   2  11      441.94      387.10     69.92 o 
 -10   2  11      142.21       69.83     30.50 o 
  -9   2  11       66.02      -14.05     91.72 o 
  -8   2  11        5.95      -15.12     22.76 o 
  -7   2  11       26.97       18.64     16.14 o 
  -6   2  11        7.23      -12.51     12.51 o 
  -5   2  11      310.58      358.99     23.99 o 
  -4   2  11      247.54      237.07     20.21 o 
  -3   2  11      330.14      308.91     22.66 o 
  -2   2  11       78.31      105.81     15.59 o 
  -1   2  11      142.87      151.46     15.16 o 
   0   2  11     2621.63     2801.09     39.98 o 
   1   2  11     1017.32     1016.25     25.30 o 
   2   2  11      224.56      246.80     19.85 o 
   3   2  11      103.05      107.39     17.78 o 
   4   2  11      175.09      232.81     25.76 o 
   5   2  11      277.36      283.71     32.17 o 
   6   2  11     1144.67     1054.21     50.51 o 
   7   2  11      477.90      553.36     45.26 o 
   8   2  11      130.33      266.04     69.29 o 
   9   2  11      423.78      451.92    113.17 o 
 -13   3  11       68.02       23.40     53.37 o 
 -12   3  11      200.77      196.89     61.10 o 
 -11   3  11        1.76      -23.11     45.30 o 
 -10   3  11        4.22        1.41     37.00 o 
  -9   3  11     1012.00      939.73     86.73 o 
  -8   3  11      274.82      259.34     32.61 o 
  -7   3  11     2447.42     2274.14     53.11 o 
  -6   3  11       11.89       10.98     15.00 o 
  -5   3  11        9.91        7.76     11.74 o 
  -4   3  11        0.85        3.73     11.07 o 
  -3   3  11      231.00      247.17     18.71 o 
  -2   3  11     1024.46     1071.43     65.53 o 
  -1   3  11     1996.48     2126.21     38.33 o 
   0   3  11      998.96     1063.54     24.28 o 
   1   3  11       25.27       13.94     11.72 o 
   2   3  11      429.70      486.49     24.70 o 
   3   3  11       63.08       73.85     18.81 o 
   4   3  11     1556.22     1496.60     46.83 o 
   5   3  11        5.22        8.72     18.44 o 
   6   3  11      835.84      889.39     49.41 o 
   7   3  11      118.71       43.47     39.65 o 
   8   3  11        9.30      203.28     87.15 o 
   9   3  11      207.17      169.38     57.19 o 
 -13   4  11      126.87      107.28     57.12 o 
 -12   4  11        8.67       62.91     39.42 o 
 -11   4  11        3.12       62.61     49.69 o 
 -10   4  11       45.17       60.05     43.86 o 
  -9   4  11      171.40      243.99     52.68 o 
  -8   4  11        3.59       -4.19     20.58 o 
  -7   4  11      329.27      312.29     28.27 o 
  -6   4  11      601.23      694.52     31.50 o 
  -5   4  11      125.26      131.47     17.11 o 
  -4   4  11      561.36      556.11     25.68 o 
  -3   4  11        6.29        9.49     11.81 o 
  -2   4  11      145.22      170.93     19.11 o 
  -1   4  11      463.41      475.24     24.71 o 
   0   4  11     1086.65     1161.20     31.01 o 
   1   4  11      184.89      184.23     16.74 o 
   2   4  11      637.58      658.59     28.66 o 
   3   4  11       10.86       22.20     16.93 o 
   4   4  11      150.77      132.26     22.79 o 
   5   4  11      571.37      539.76     35.06 o 
   6   4  11        1.70       63.61     23.51 o 
   7   4  11      127.72      151.75     51.93 o 
   8   4  11        9.19      187.12    123.12 o 
   9   4  11        8.16       56.84     44.66 o 
 -13   5  11       47.76      124.01     49.76 o 
 -12   5  11       10.80       24.67     48.24 o 
 -11   5  11       62.93       96.48     51.67 o 
 -10   5  11       55.52       60.55     46.65 o 
  -9   5  11      272.12      274.95     39.02 o 
  -8   5  11       23.33       49.34     22.56 o 
  -7   5  11      878.84      966.68     41.51 o 
  -6   5  11       55.82       71.29     16.58 o 
  -5   5  11      760.86      759.07     30.77 o 
  -4   5  11      597.59      644.02     25.78 o 
  -3   5  11      565.76      567.47     24.49 o 
  -2   5  11       39.60       41.75     14.63 o 
  -1   5  11       63.19       57.88     14.38 o 
   0   5  11      305.08      300.84     19.75 o 
   1   5  11       11.39       22.79     11.00 o 
   2   5  11       29.01       20.11     15.47 o 
   3   5  11      153.39      125.94     26.90 o 
   4   5  11      237.79      250.09     27.30 o 
   5   5  11       90.25      110.49     23.76 o 
   6   5  11     1216.85     1231.35     53.84 o 
   7   5  11      140.57      236.97     49.12 o 
   8   5  11      343.13      311.27     67.34 o 
   9   5  11        0.09        1.75     67.05 o 
 -13   6  11      102.91      155.27     63.47 o 
 -12   6  11       20.68       32.11     61.19 o 
 -11   6  11        0.25       30.68     46.57 o 
 -10   6  11      203.74      215.43     57.88 o 
  -9   6  11        0.88      -12.38     24.85 o 
  -8   6  11     1172.02     1290.99     53.47 o 
  -7   6  11      229.80      274.66     31.52 o 
  -6   6  11       33.65       35.56     16.02 o 
  -5   6  11       40.97       42.01     15.04 o 
  -4   6  11       10.99       32.75     12.53 o 
  -3   6  11      389.41      390.55     24.05 o 
  -2   6  11     1205.63     1266.20     36.88 o 
  -1   6  11     1529.52     1569.36     37.39 o 
   0   6  11      147.76      156.98     16.24 o 
   1   6  11       90.96       77.18     16.04 o 
   2   6  11       27.92       77.73     17.92 o 
   3   6  11      330.72      388.33     30.04 o 
   4   6  11      212.55      192.47     29.79 o 
   5   6  11      185.93      167.65     28.60 o 
   6   6  11        1.53       38.36     21.89 o 
   7   6  11        0.29      111.43     37.47 o 
   8   6  11      121.06      329.56    116.69 o 
   9   6  11       42.42       32.66     74.43 o 
 -13   7  11       22.27       34.73     59.79 o 
 -12   7  11       10.61       68.56     54.06 o 
 -11   7  11      153.45      164.57     56.47 o 
 -10   7  11      213.85      151.41     53.09 o 
  -9   7  11        0.00       26.17     27.14 o 
  -8   7  11      375.24      368.37     35.84 o 
  -7   7  11      340.41      402.38     35.36 o 
  -6   7  11      147.20      135.29     18.96 o 
  -5   7  11      361.15      368.72     29.50 o 
  -4   7  11       14.82       31.91     12.47 o 
  -3   7  11      864.48      850.56     30.08 o 
  -2   7  11      226.28      191.73     18.83 o 
  -1   7  11      632.46      575.09     25.86 o 
   0   7  11       70.20       96.47     19.58 o 
   1   7  11      200.66      207.32     27.73 o 
   2   7  11       48.16       62.70     23.72 o 
   3   7  11       47.96       59.67     19.72 o 
   4   7  11     1578.48     1552.59     49.46 o 
   5   7  11       25.46       34.16     21.37 o 
   6   7  11       73.51      135.35     27.47 o 
   7   7  11       20.81       71.01     59.18 o 
   8   7  11      283.53      304.75     82.18 o 
   9   7  11       88.91      153.08     86.35 o 
 -13   8  11      193.30      230.80     72.60 o 
 -12   8  11       26.78       50.94     55.63 o 
 -11   8  11       15.66       20.31     45.58 o 
 -10   8  11       32.18       63.02     45.36 o 
  -9   8  11        8.49       46.55     28.03 o 
  -8   8  11      849.63      845.82     49.15 o 
  -7   8  11      966.89      979.80     49.31 o 
  -6   8  11      827.92      900.50     38.78 o 
  -5   8  11      762.41      851.08     33.01 o 
  -4   8  11       27.89       24.99     12.52 o 
  -3   8  11      464.39      464.60     24.31 o 
  -2   8  11       88.25      101.71     14.86 o 
  -1   8  11      343.96      395.44     21.18 o 
   0   8  11      583.85      543.29     40.71 o 
   1   8  11      103.41       41.91     23.12 o 
   2   8  11       25.93       67.65     23.80 o 
   3   8  11        2.18        4.40     21.48 o 
   4   8  11      115.00      110.96     25.34 o 
   5   8  11       18.60       26.47     26.82 o 
   6   8  11       12.90       47.39     60.64 o 
   7   8  11      466.13      614.23    168.31 o 
   8   8  11        0.01      154.90    111.25 o 
   9   8  11       43.51       24.88     64.49 o 
 -13   9  11        0.61      -46.20     50.46 o 
 -12   9  11      296.90      418.00     79.26 o 
 -11   9  11       31.91      102.51     54.09 o 
 -10   9  11       15.28      -28.57     39.67 o 
  -9   9  11      107.64       55.52     28.64 o 
  -8   9  11     1429.32     1427.87     66.06 o 
  -7   9  11      842.49      829.32     47.27 o 
  -6   9  11       89.15      105.79     24.88 o 
  -5   9  11       31.26       22.02     16.75 o 
  -4   9  11      119.99       86.83     17.03 o 
  -3   9  11       47.98       32.63     17.34 o 
  -2   9  11      429.39      486.14     23.28 o 
  -1   9  11      725.54      777.45     31.43 o 
   0   9  11        2.52       -0.24     21.08 o 
   1   9  11      209.48      268.67     31.05 o 
   2   9  11       64.56       86.11     25.02 o 
   3   9  11      249.79      273.26     32.56 o 
   4   9  11      211.65      235.11     36.04 o 
   5   9  11      127.34      162.75     43.90 o 
   6   9  11      292.36      310.20     56.35 o 
   7   9  11       35.60       66.91     79.18 o 
   8   9  11        1.70      102.26    113.36 o 
   9   9  11        0.01       48.95     72.46 o 
 -12  10  11        0.73       -4.44     50.89 o 
 -11  10  11       36.50       48.40     48.49 o 
 -10  10  11        0.42      -39.86     39.86 o 
  -9  10  11       41.70       13.01     26.12 o 
  -8  10  11       21.54       28.66     26.74 o 
  -7  10  11      889.83      902.38     52.49 o 
  -6  10  11      855.92      629.66     40.91 o 
  -5  10  11       71.84       58.19     23.30 o 
  -4  10  11      114.21       81.60     16.77 o 
  -3  10  11      888.81      904.39     59.36 o 
  -2  10  11      744.94      813.60     34.38 o 
  -1  10  11       52.11       50.06     23.54 o 
   0  10  11      160.72      162.74     29.04 o 
   1  10  11      206.84      175.56     28.15 o 
   2  10  11      218.19      181.34     28.55 o 
   3  10  11        2.07       22.91     31.80 o 
   4  10  11       80.06       78.93     67.18 o 
   5  10  11      174.28      198.51     48.40 o 
   6  10  11       96.62      122.26     38.31 o 
   7  10  11      239.58      262.55     59.02 o 
   8  10  11       24.55       82.56     69.59 o 
 -12  11  11      135.95       65.61     56.76 o 
 -11  11  11       11.67      -43.65     46.65 o 
 -10  11  11       12.02       16.13     43.38 o 
  -9  11  11      584.18      557.52     50.98 o 
  -8  11  11       47.79       68.29     28.46 o 
  -7  11  11      153.20      112.14     25.89 o 
  -6  11  11      264.60      275.23     30.59 o 
  -5  11  11      214.67      266.99     27.86 o 
  -4  11  11        6.86       17.42     14.22 o 
  -3  11  11      306.14      345.82     23.98 o 
  -2  11  11     1411.77     1442.51     69.49 o 
  -1  11  11       87.86       81.53     26.01 o 
   0  11  11      311.36      329.44     36.86 o 
   1  11  11       84.71       58.54     24.33 o 
   2  11  11        0.13       20.31     22.08 o 
   3  11  11       38.64       78.71     29.80 o 
   4  11  11      636.38      627.74     52.55 o 
   5  11  11      318.31      419.23     83.76 o 
   6  11  11      739.59      835.55     73.14 o 
   7  11  11       55.24      120.47     50.08 o 
   8  11  11        0.68      -41.59     53.85 o 
 -12  12  11        0.02       30.83     51.52 o 
 -11  12  11      282.42      349.29     69.18 o 
 -10  12  11       83.33       51.75     52.98 o 
  -9  12  11       53.09       37.37     28.88 o 
  -8  12  11      453.14      496.21     46.73 o 
  -7  12  11       41.05       10.18     20.49 o 
  -6  12  11      253.05      232.44     29.54 o 
  -5  12  11       49.71       27.46     22.74 o 
  -4  12  11       64.39       56.51     20.57 o 
  -3  12  11       42.05       54.33     19.71 o 
  -2  12  11       19.33       30.21     22.31 o 
  -1  12  11       75.80       72.59     25.44 o 
   0  12  11       35.24        3.54     24.06 o 
   1  12  11        6.05       24.83     23.76 o 
   2  12  11      275.48      273.55     39.52 o 
   3  12  11        5.16       18.14     28.42 o 
   4  12  11       62.06       73.62     52.07 o 
   5  12  11       44.40       78.01     46.20 o 
   6  12  11      333.51      300.17    102.50 o 
   7  12  11      704.05      798.62    174.62 o 
   8  12  11      123.74       80.28     74.65 o 
 -12  13  11       44.63       -1.66     51.93 o 
 -11  13  11        1.61       32.51     47.97 o 
 -10  13  11       76.20       73.91     49.12 o 
  -9  13  11        3.14        8.41     25.31 o 
  -8  13  11      142.23      155.37     32.46 o 
  -7  13  11       78.26       94.11     25.58 o 
  -6  13  11      444.44      400.98     35.27 o 
  -5  13  11       10.57       24.74     23.01 o 
  -4  13  11      169.30      119.92     26.19 o 
  -3  13  11       35.96       18.41     18.44 o 
  -2  13  11     1100.43     1163.44     55.46 o 
  -1  13  11      206.43      206.64     32.67 o 
   0  13  11       27.88       37.19     24.63 o 
   1  13  11        4.95       -2.25     46.02 o 
   2  13  11      125.83       79.90     30.04 o 
   3  13  11       89.26       71.66     29.59 o 
   4  13  11       43.59       44.47     30.04 o 
   5  13  11       80.24      141.73     49.02 o 
   6  13  11       17.04       43.85     30.97 o 
   7  13  11      555.21      656.46     77.88 o 
   8  13  11      173.40      174.67     75.48 o 
 -12  14  11      172.87      179.97     72.27 o 
 -11  14  11      333.29      466.25     77.34 o 
 -10  14  11      178.71      123.75     62.37 o 
  -9  14  11       64.11      111.79     32.87 o 
  -8  14  11       40.14       44.67     26.62 o 
  -7  14  11      802.99      779.61     47.46 o 
  -6  14  11      852.46      913.25     54.27 o 
  -5  14  11        5.53        2.49     21.01 o 
  -4  14  11        7.84        5.00     21.48 o 
  -3  14  11      497.67      533.41     53.43 o 
  -2  14  11      113.74      115.98     34.45 o 
  -1  14  11      125.41      145.57     70.50 o 
   0  14  11      595.96      550.10     53.77 o 
   1  14  11      422.09      422.43     50.88 o 
   2  14  11        7.48       31.04     33.06 o 
   3  14  11     1085.42     1137.76     63.27 o 
   4  14  11      214.58      286.07     58.24 o 
   5  14  11       42.62       78.03     93.03 o 
   6  14  11      332.86      342.57     65.27 o 
   7  14  11      686.80      795.27    173.55 o 
   8  14  11      140.00       59.64     68.27 o 
 -12  15  11      123.72      197.09     65.53 o 
 -11  15  11      815.25      992.28    101.46 o 
 -10  15  11       21.86       -9.37     42.27 o 
  -9  15  11        3.51        7.95     26.58 o 
  -8  15  11        5.24        3.55     23.27 o 
  -7  15  11       22.08       29.85     23.03 o 
  -6  15  11       51.19       65.38     25.33 o 
  -5  15  11      617.14      609.69     45.67 o 
  -4  15  11      174.05      139.85     35.65 o 
  -3  15  11      295.79      321.72     44.54 o 
  -2  15  11      834.83      838.94     63.51 o 
  -1  15  11      335.81      367.65     47.86 o 
   0  15  11      295.10      266.15     42.91 o 
   1  15  11      152.37      120.19     35.33 o 
   2  15  11        0.23       -2.66     25.37 o 
   3  15  11      129.63       86.18     33.73 o 
   4  15  11      881.37     1049.64    121.85 o 
   5  15  11       22.39       76.47     45.51 o 
   6  15  11      116.25       51.51     83.96 o 
   7  15  11       47.02      105.73     71.29 o 
   8  15  11      258.23      223.65     91.90 o 
 -11  16  11       50.77       82.02     73.61 o 
 -10  16  11       57.13      -24.19     48.94 o 
  -9  16  11        1.50      -23.32     23.71 o 
  -8  16  11      209.00      138.69     32.50 o 
  -7  16  11      114.35      133.93     30.65 o 
  -6  16  11       52.10       56.23     25.62 o 
  -5  16  11      593.29      528.85     54.32 o 
  -4  16  11      779.28      761.48     92.60 o 
  -3  16  11       70.27       56.40     29.32 o 
  -2  16  11     1989.78     2089.60     92.06 o 
  -1  16  11       14.02       11.86     51.39 o 
   0  16  11      293.50      301.51     46.24 o 
   1  16  11       82.05       87.08     33.91 o 
   2  16  11      844.67      829.42     60.33 o 
   3  16  11      242.50      292.15     42.59 o 
   4  16  11      170.38      203.37     79.81 o 
   5  16  11       98.16       96.89     96.04 o 
   6  16  11      127.67      116.25     49.50 o 
   7  16  11      235.94      -32.44     32.44 o 
 -11  17  11      172.80      258.40     61.86 o 
 -10  17  11        0.24      -19.11     27.01 o 
  -9  17  11      135.71      174.49     36.49 o 
  -8  17  11        4.75       -0.78     25.26 o 
  -7  17  11      218.63      223.24     35.01 o 
  -6  17  11       16.36      -19.41     25.14 o 
  -5  17  11      507.54      517.96     56.00 o 
  -4  17  11       46.25        3.17     13.69 o 
  -3  17  11      185.07      136.88     36.51 o 
  -2  17  11      913.32      840.75     63.80 o 
  -1  17  11        0.14       18.12     41.95 o 
   0  17  11       41.60       20.47     29.65 o 
   1  17  11       62.58       91.11     90.26 o 
   2  17  11      303.72      287.24     42.24 o 
   3  17  11        5.16       -7.13     27.39 o 
   4  17  11      158.18      183.50    106.44 o 
   5  17  11       17.45      127.24     69.00 o 
   6  17  11      218.35      258.31    150.53 o 
   7  17  11      110.85      -10.40     61.24 o 
 -11  18  11       64.24       64.11     59.34 o 
 -10  18  11      148.36      239.80     41.86 o 
  -9  18  11       29.81       38.10     29.59 o 
  -8  18  11       24.03       63.98     38.73 o 
  -7  18  11      245.85      254.93     43.81 o 
  -6  18  11       11.20       10.16     29.43 o 
  -5  18  11       34.12       41.42     37.60 o 
  -4  18  11      166.55       90.83     57.99 o 
  -3  18  11      421.45      389.67     49.16 o 
  -2  18  11     1448.45     1466.96     78.37 o 
  -1  18  11      563.60      515.34    102.60 o 
   0  18  11      137.90      176.88     82.99 o 
   1  18  11       11.07       22.99     29.90 o 
   2  18  11       34.21       26.93     30.12 o 
   3  18  11      321.27      360.79     49.99 o 
   4  18  11       16.71        9.93     58.74 o 
   5  18  11       69.77      143.78     54.71 o 
   6  18  11        0.90       36.01     46.27 o 
   7  18  11       16.60      -54.71     54.71 o 
 -11  19  11        7.35       42.09     73.47 o 
 -10  19  11        2.08       29.92     35.94 o 
  -9  19  11       22.63      -14.43     96.24 o 
  -8  19  11       56.80       43.81     40.60 o 
  -7  19  11       11.16       -0.08     54.16 o 
  -6  19  11       14.22       44.91     45.89 o 
  -5  19  11       45.09       37.49     34.07 o 
  -4  19  11        0.22       10.29     19.41 o 
  -3  19  11      180.24      128.35     34.72 o 
  -2  19  11        4.07       13.91     29.84 o 
  -1  19  11      268.46      195.94     55.15 o 
   0  19  11        1.21      -23.97     27.14 o 
   1  19  11      247.63      205.63     42.28 o 
   2  19  11      104.60      107.36     38.93 o 
   3  19  11      304.35      251.09     42.37 o 
   4  19  11       17.76       29.24     49.44 o 
   5  19  11        0.21       62.84     71.97 o 
   6  19  11      155.72      134.55     73.98 o 
   7  19  11       20.91      -39.12     61.30 o 
 -10  20  11      199.08      222.06     59.78 o 
  -9  20  11        0.21      -16.43     35.97 o 
  -8  20  11       29.75      -25.51     33.86 o 
  -7  20  11       14.20        5.11     29.07 o 
  -6  20  11       15.87        0.34     29.58 o 
  -5  20  11       92.60       88.30     36.28 o 
  -4  20  11        1.21        8.95     27.52 o 
  -3  20  11       14.76       19.36     29.69 o 
  -2  20  11      705.35      848.97     97.64 o 
  -1  20  11      126.86       48.58     31.92 o 
   0  20  11      492.36      524.47     58.16 o 
   1  20  11      229.70      164.81     39.68 o 
   2  20  11       35.84        9.12     32.58 o 
   3  20  11       38.31       45.33     31.51 o 
   4  20  11      181.79      179.91     61.11 o 
   5  20  11       45.75       22.68     51.29 o 
   6  20  11        2.97       60.89     67.64 o 
 -10  21  11      102.26      135.14     54.19 o 
  -9  21  11       18.15       46.25     43.57 o 
  -8  21  11      242.05      222.84     57.35 o 
  -7  21  11       44.78       -6.23     35.42 o 
  -6  21  11       95.76      156.47     48.61 o 
  -5  21  11        1.36        4.76     28.35 o 
  -4  21  11       99.25       62.11     35.26 o 
  -3  21  11       16.19       -0.24     39.42 o 
  -2  21  11     1168.79     1133.72    173.07 o 
   0  21  11      266.41      293.67     50.37 o 
   1  21  11       10.26      -16.73     29.49 o 
   2  21  11      463.51      495.54     60.74 o 
   3  21  11      217.57      188.72     40.24 o 
   4  21  11        1.41      -46.46     83.29 o 
   5  21  11        0.10      -54.93     54.93 o 
   6  21  11        7.61      -13.81     61.71 o 
 -10  22  11       16.75       66.32     48.36 o 
  -9  22  11       84.99       45.69     45.09 o 
  -8  22  11       21.02       81.10     46.64 o 
  -7  22  11       21.89       18.70     33.18 o 
  -6  22  11       95.61       58.47     60.85 o 
  -5  22  11      131.68      168.78     42.48 o 
  -4  22  11      415.43      474.28    128.82 o 
  -3  22  11      819.96      609.08     63.05 o 
  -2  22  11      194.35      199.28     44.11 o 
  -1  22  11      180.35      211.06     54.15 o 
   0  22  11     1668.34     1683.72     87.98 o 
   1  22  11       46.80       15.09     61.45 o 
   2  22  11       18.02      -40.25     40.25 o 
   3  22  11      247.24      284.77     55.23 o 
   4  22  11      298.27      304.70    118.45 o 
   5  22  11       73.72      116.83     73.08 o 
   6  22  11       24.21      -29.50     60.40 o 
  -9  23  11      152.19      208.00     58.82 o 
  -8  23  11        8.74       -6.93     42.55 o 
  -7  23  11       22.26        2.50     42.53 o 
  -6  23  11      149.24      223.34     94.06 o 
  -5  23  11        0.25       -8.88     30.66 o 
  -4  23  11       32.77       55.15     34.88 o 
  -3  23  11      188.32      168.72     44.61 o 
  -2  23  11       25.42       27.12     53.05 o 
  -1  23  11       41.26       -8.88     19.12 o 
   0  23  11     1146.85     1025.15    108.64 o 
   1  23  11        0.28      -30.70     30.70 o 
   2  23  11        8.65      -29.12     29.12 o 
   3  23  11       38.72       23.82     35.54 o 
   5  23  11      108.10       47.81     66.71 o 
  -9  24  11        6.20      -18.73     40.03 o 
  -8  24  11       30.01       19.83     44.78 o 
  -7  24  11       74.65       31.91     44.93 o 
  -6  24  11       43.98      131.79     53.29 o 
  -5  24  11       16.92       -0.83     33.41 o 
  -4  24  11       18.21       32.70     35.38 o 
  -3  24  11      122.40      125.00     82.01 o 
  -2  24  11       40.14      -36.24     36.24 o 
  -1  24  11      101.48       24.94     29.13 o 
   0  24  11        0.93      -14.70     32.05 o 
   1  24  11      158.94      227.59     53.15 o 
   2  24  11       21.22       20.59     42.18 o 
   3  24  11       26.95        0.70     80.50 o 
   5  24  11      603.73      558.02    111.03 o 
  -8  25  11       81.29       81.24     52.61 o 
  -7  25  11      146.70      120.89     59.01 o 
  -6  25  11       24.00      -10.88     42.02 o 
  -5  25  11      149.93      140.53     54.85 o 
  -4  25  11       10.16       -3.88     38.99 o 
  -3  25  11        4.47      -13.24     29.05 o 
  -2  25  11       99.60       67.08     38.20 o 
  -1  25  11        0.09       11.57     34.12 o 
   0  25  11       26.90      -21.47     41.49 o 
   1  25  11      135.00      112.31     48.66 o 
   2  25  11       40.35      134.62     51.78 o 
   3  25  11       44.03       22.78     41.28 o 
  -8  26  11      132.66      204.17     65.92 o 
  -7  26  11        4.42       10.00     45.91 o 
  -6  26  11       66.46      104.40     55.14 o 
  -5  26  11       18.55       36.52     46.90 o 
  -4  26  11       26.80       34.29     45.42 o 
  -3  26  11        2.01      -32.47     34.45 o 
  -2  26  11       19.66       14.98     43.33 o 
  -1  26  11        3.06      -31.25     31.25 o 
   0  26  11       50.68      -10.22     42.37 o 
   1  26  11       50.91      102.20     47.95 o 
   2  26  11       13.34       61.24     45.47 o 
   4  26  11        1.38      -35.39     63.88 o 
  -7  27  11      192.25      271.96     71.21 o 
  -6  27  11       58.19        7.03     45.76 o 
  -5  27  11      251.00      159.31     49.74 o 
  -4  27  11       47.45      -12.53     41.66 o 
  -3  27  11        3.50        0.58     36.12 o 
  -2  27  11       12.01       55.92     46.95 o 
  -1  27  11      101.70       -2.66     47.42 o 
   0  27  11      107.35       50.18     46.54 o 
   1  27  11      178.01      229.22     61.77 o 
   2  27  11      190.96      236.97     61.06 o 
  -6  28  11        2.92       29.72     50.21 o 
  -5  28  11       48.01       -2.60     19.68 o 
  -4  28  11       48.11       80.42     52.32 o 
  -3  28  11       49.34       98.28     50.58 o 
  -2  28  11      121.23       82.78     53.10 o 
  -1  28  11       15.15      -42.40     42.40 o 
   0  28  11        6.69       39.30     45.77 o 
   1  28  11       58.91       -5.37     45.28 o 
   2  28  11       49.80       -4.15     41.97 o 
  -5  29  11       95.54       -4.15     19.46 o 
  -4  29  11        8.07      -32.82     39.22 o 
  -3  29  11      136.49      117.05     55.77 o 
  -2  29  11      437.40      507.06     82.61 o 
  -1  29  11      178.54       33.24     53.95 o 
   0  29  11      201.15      248.23     63.53 o 
   1  29  11      179.69       71.07     49.43 o 
  -4  30  11        2.72      -38.78     38.78 o 
  -3  30  11       71.22       -0.13     42.69 o 
  -2  30  11        9.07       56.64     51.05 o 
  -1  30  11       11.76       15.90     53.95 o 
   0  30  11        6.95       23.39     47.50 o 
 -13   0  12      181.11      191.69     90.25 o 
 -12   0  12      174.35      195.11     87.89 o 
 -11   0  12        4.16      -53.54     53.54 o 
 -10   0  12       17.39       96.03     66.04 o 
  -9   0  12        0.62       24.24     26.70 o 
  -8   0  12     3929.68     3866.84    132.57 o 
  -7   0  12     2587.94     2478.35    103.65 o 
  -6   0  12     2008.25     2147.29     72.41 o 
  -5   0  12     2125.14     1951.58    101.08 o 
  -4   0  12      851.41      906.36     47.02 o 
  -3   0  12     1681.35     1632.08     69.65 o 
  -2   0  12       14.10       42.56     19.06 o 
  -1   0  12     5966.56     5839.38    110.33 o 
   0   0  12     7450.36     7322.65    110.08 o 
   1   0  12      320.42      367.24     26.99 o 
   2   0  12      291.31      268.48     30.51 o 
   3   0  12       10.16       15.01     23.41 o 
   4   0  12      406.41      505.34     54.27 o 
   5   0  12     1218.46     1147.22     94.02 o 
   6   0  12      175.82      272.10     62.61 o 
   7   0  12      675.73      788.71    232.43 o 
   8   0  12        0.18      -49.04     49.04 o 
   9   0  12        0.01      -55.54     55.54 o 
 -13   1  12       14.63       -6.62     48.87 o 
 -12   1  12       40.27       39.96     48.92 o 
 -11   1  12      187.94      256.28     62.26 o 
 -10   1  12       35.35       26.92     28.97 o 
  -9   1  12      336.28      374.57    129.95 o 
  -8   1  12       12.94        4.06     20.65 o 
  -7   1  12        0.43       27.61     19.10 o 
  -6   1  12      440.91      490.49     30.06 o 
  -5   1  12     2463.64     2425.63     52.90 o 
  -4   1  12       60.94       88.97     16.14 o 
  -3   1  12      648.55      658.88     32.94 o 
  -2   1  12       99.44       90.00     16.85 o 
  -1   1  12      454.76      487.69     21.22 o 
   0   1  12     1731.48     1807.29     36.30 o 
   1   1  12     2807.21     2829.19     43.17 o 
   2   1  12      523.84      516.46     25.33 o 
   3   1  12      246.46      294.23     26.19 o 
   4   1  12      143.39      202.58     28.08 o 
   5   1  12      327.49      397.20     48.29 o 
   6   1  12      188.47      216.94     31.36 o 
   7   1  12      100.88      193.38     74.74 o 
   8   1  12      171.35      136.49     52.64 o 
   9   1  12       80.20       52.76     55.24 o 
 -13   2  12       23.93      104.93     56.54 o 
 -12   2  12       22.12      134.27     57.94 o 
 -11   2  12       10.36      -13.72     39.45 o 
 -10   2  12      497.17      532.05     74.10 o 
  -9   2  12      410.23      371.16     45.24 o 
  -8   2  12      817.08      832.51     51.13 o 
  -7   2  12        0.83       20.46     18.82 o 
  -6   2  12      239.38      240.40     22.57 o 
  -5   2  12     1028.41      947.01     36.97 o 
  -4   2  12       98.35      117.36     17.44 o 
  -3   2  12        5.50       22.13     13.97 o 
  -2   2  12      489.14      498.96     24.16 o 
  -1   2  12        1.10        2.87     17.32 o 
   0   2  12     2227.79     2335.81     44.63 o 
   1   2  12      842.36      845.29     30.54 o 
   2   2  12     1152.91     1163.87     38.29 o 
   3   2  12       75.27       94.66     19.32 o 
   4   2  12       44.67       55.02     20.84 o 
   5   2  12       78.79       79.52     34.49 o 
   6   2  12       29.23       28.15     59.06 o 
   7   2  12       60.91      160.77     59.97 o 
   8   2  12       21.21        8.87     42.61 o 
   9   2  12      102.77      126.21     54.51 o 
 -13   3  12        2.04       70.88     57.27 o 
 -12   3  12       51.42       42.73     51.41 o 
 -11   3  12       78.26       98.43     52.98 o 
 -10   3  12      131.56       99.43     46.67 o 
  -9   3  12       21.62       46.23     28.67 o 
  -8   3  12     1940.48     1931.34     67.65 o 
  -7   3  12        4.30        5.78     17.30 o 
  -6   3  12     1090.23     1070.37     40.66 o 
  -5   3  12      466.71      538.12     28.88 o 
  -4   3  12      828.75      978.19     40.10 o 
  -3   3  12        9.88        7.54     10.72 o 
  -2   3  12      250.36      281.15     22.30 o 
  -1   3  12      121.10      125.44     17.20 o 
   0   3  12       76.80       65.27     15.59 o 
   1   3  12     1580.18     1506.00     37.28 o 
   2   3  12      393.31      477.31     35.17 o 
   3   3  12      466.74      471.67     46.10 o 
   4   3  12      145.01      173.50     28.35 o 
   5   3  12       27.69       26.71     27.85 o 
   6   3  12       51.59       87.10     39.95 o 
   7   3  12       36.34       50.43     39.74 o 
   8   3  12       23.80        5.58     41.39 o 
   9   3  12       67.11      -12.37     44.61 o 
 -13   4  12        0.03       54.30     30.36 o 
 -12   4  12      114.00      129.71     59.26 o 
 -11   4  12        3.51        0.94     63.70 o 
 -10   4  12       10.81       25.40     42.47 o 
  -9   4  12       25.55       57.27     30.38 o 
  -8   4  12      264.76      247.46     32.64 o 
  -7   4  12      261.37      232.67     26.74 o 
  -6   4  12      461.81      431.96     28.39 o 
  -5   4  12       43.11       49.39     16.14 o 
  -4   4  12      363.73      352.44     48.77 o 
  -3   4  12       30.36       18.47     12.98 o 
  -2   4  12      194.27      236.95     20.58 o 
  -1   4  12      150.62      165.38     18.21 o 
   0   4  12      591.94      689.06     27.77 o 
   1   4  12      384.87      425.17     26.71 o 
   2   4  12      753.66      772.10     41.83 o 
   3   4  12       16.40       19.33     21.11 o 
   4   4  12        1.10       -1.09     21.54 o 
   5   4  12      105.12      139.68     43.38 o 
   6   4  12       77.82      129.15     54.59 o 
   7   4  12        0.84      -18.26     34.16 o 
   8   4  12       28.40       62.79     42.71 o 
 -13   5  12        5.37       33.13     55.86 o 
 -12   5  12      228.26      216.35     66.26 o 
 -11   5  12       96.42       58.60     50.61 o 
 -10   5  12       24.34       21.09     43.70 o 
  -9   5  12       35.97       11.97     31.71 o 
  -8   5  12       45.07       61.20     25.12 o 
  -7   5  12       20.21       18.97     18.46 o 
  -6   5  12        1.35       11.19     14.74 o 
  -5   5  12       14.11       10.84     14.38 o 
  -4   5  12       39.28       12.65     14.92 o 
  -3   5  12       46.80       86.17     17.94 o 
  -2   5  12       14.43        2.16     12.97 o 
  -1   5  12      273.41      243.78     20.55 o 
   0   5  12       36.86       22.89     13.96 o 
   1   5  12      437.89      524.61     37.41 o 
   2   5  12        0.73        6.89     20.94 o 
   3   5  12      280.38      278.26     31.64 o 
   4   5  12        0.88       26.72     21.93 o 
   5   5  12      659.67      726.93     52.20 o 
   6   5  12       11.26       88.48     42.64 o 
   7   5  12        0.26       11.43     38.06 o 
   8   5  12      446.85     1109.76     99.72 o 
 -13   6  12       15.74       10.54     57.03 o 
 -12   6  12       37.09       83.17     56.51 o 
 -11   6  12      279.68      259.52     64.53 o 
 -10   6  12      169.91      195.07     56.96 o 
  -9   6  12      186.44      193.56     58.96 o 
  -8   6  12       20.61       38.03     24.14 o 
  -7   6  12      112.68      140.67     24.23 o 
  -6   6  12        0.61      -10.20     16.32 o 
  -5   6  12      260.42      210.82     21.22 o 
  -4   6  12      328.76      368.60     26.84 o 
  -3   6  12        3.18       13.28     11.99 o 
  -2   6  12        0.07       -9.17     12.30 o 
  -1   6  12      799.89      812.13     30.23 o 
   0   6  12      929.15      966.07     51.19 o 
   1   6  12        0.92      -14.55     20.87 o 
   2   6  12       19.41      -12.21     20.61 o 
   3   6  12        4.54        5.32     21.32 o 
   4   6  12      190.50      179.64     36.82 o 
   5   6  12      180.32      177.16     34.26 o 
   6   6  12       38.48      157.33     71.43 o 
   7   6  12       97.16      166.03     85.69 o 
   8   6  12      453.90     1053.26     96.44 o 
 -13   7  12       58.17      112.95     63.33 o 
 -12   7  12       31.82       61.28     60.80 o 
 -11   7  12       52.60       66.17     54.28 o 
 -10   7  12       22.30       24.37     44.77 o 
  -9   7  12       44.06       59.43     31.02 o 
  -8   7  12      984.75      946.75     51.42 o 
  -7   7  12       89.15       93.78     38.26 o 
  -6   7  12       74.26       76.56     19.60 o 
  -5   7  12      186.05      169.24     20.28 o 
  -4   7  12      291.01      330.11     22.77 o 
  -3   7  12        9.38       21.60     13.46 o 
  -2   7  12      369.85      373.61     25.09 o 
  -1   7  12       25.38       30.42     15.35 o 
   0   7  12       77.33       92.08     24.32 o 
   1   7  12       86.69       89.19     25.82 o 
   2   7  12      637.55      691.72     43.92 o 
   3   7  12      713.27      785.77     45.30 o 
   4   7  12       49.89       71.35     45.38 o 
   5   7  12      266.23      255.31     51.62 o 
   6   7  12        0.14      -16.53     53.10 o 
   7   7  12       57.68      103.96     66.32 o 
   8   7  12       35.10      275.31    153.10 o 
 -12   8  12      428.84      540.23     86.45 o 
 -11   8  12       28.22       32.67     50.00 o 
 -10   8  12       40.13        9.62     54.86 o 
  -9   8  12      288.63      309.46     51.26 o 
  -8   8  12       47.48       46.34     24.36 o 
  -7   8  12     1942.96     1904.35     66.26 o 
  -6   8  12        0.56       15.34     21.04 o 
  -5   8  12       43.15       31.41     18.10 o 
  -4   8  12      102.16      109.06     16.66 o 
  -3   8  12      238.99      239.50     21.40 o 
  -2   8  12      534.37      527.08     27.59 o 
  -1   8  12     1937.43     1861.80     74.55 o 
   0   8  12       21.23       -4.65     21.09 o 
   1   8  12      105.59       99.88     27.07 o 
   2   8  12      565.14      575.95     41.63 o 
   3   8  12       16.26        5.18     25.56 o 
   4   8  12       68.91       46.00     23.83 o 
   5   8  12      441.43      547.52     64.51 o 
   6   8  12       35.02       85.25    103.89 o 
   7   8  12        5.59      162.64    131.25 o 
   8   8  12      167.34       80.88     70.16 o 
 -12   9  12       11.26       54.67     55.64 o 
 -11   9  12      130.03      146.48     57.55 o 
 -10   9  12      107.63       93.63     50.66 o 
  -9   9  12      249.92      262.21     44.39 o 
  -8   9  12      363.80      389.76     37.33 o 
  -7   9  12      183.04      191.03     29.70 o 
  -6   9  12       14.10      -11.12     20.45 o 
  -5   9  12       35.69       79.27     25.55 o 
  -4   9  12      732.78      802.98     37.32 o 
  -3   9  12       64.35       79.52     15.54 o 
  -2   9  12     1797.31     1850.81    123.86 o 
  -1   9  12      707.99      743.85     48.01 o 
   0   9  12        8.06       16.90     38.61 o 
   1   9  12       39.98       31.74     23.55 o 
   2   9  12      231.04      242.03     31.40 o 
   3   9  12      134.08      167.10     33.82 o 
   4   9  12        0.64       -3.20     25.57 o 
   5   9  12      109.49      155.63     43.67 o 
   6   9  12      232.26      252.01     82.82 o 
   7   9  12        9.52       39.44     63.66 o 
   8   9  12       78.79      113.11     75.88 o 
 -12  10  12      137.47      184.19     65.24 o 
 -11  10  12        2.32      -39.98     44.03 o 
 -10  10  12        1.67       -1.98     45.20 o 
  -9  10  12       79.14       78.86     30.90 o 
  -8  10  12       20.12      -11.06     21.71 o 
  -7  10  12      505.86      509.68     40.23 o 
  -6  10  12       40.20       53.52     23.45 o 
  -5  10  12        0.06      -18.90     29.55 o 
  -4  10  12       18.20       39.03     16.07 o 
  -3  10  12      304.11      351.76     36.92 o 
  -2  10  12       20.99       10.54     12.99 o 
  -1  10  12       11.11       -5.54     22.60 o 
   0  10  12      595.51      664.94     48.93 o 
   1  10  12       56.83       71.50     24.66 o 
   2  10  12       28.08       52.93     28.08 o 
   3  10  12       85.05      145.06     34.05 o 
   4  10  12       14.92       17.03     28.10 o 
   5  10  12       63.66       75.54     37.82 o 
   6  10  12       20.71       74.01     92.11 o 
   7  10  12        7.75      -15.81     55.85 o 
   8  10  12       10.12        4.75     66.80 o 
 -12  11  12        5.67       -9.74     50.66 o 
 -11  11  12        6.38        0.59     47.95 o 
 -10  11  12        7.54       98.95     50.82 o 
  -9  11  12        3.38       11.56     28.17 o 
  -8  11  12        0.19      -20.69     20.69 o 
  -7  11  12       34.10      -10.47     21.54 o 
  -6  11  12        4.18       15.88     21.83 o 
  -5  11  12      882.97      772.91     84.98 o 
  -4  11  12       19.79        9.81     22.41 o 
  -3  11  12       37.72       28.11     22.53 o 
  -2  11  12        4.29        9.08     20.09 o 
  -1  11  12        3.63       -6.33     23.11 o 
   0  11  12      494.85      506.10     43.90 o 
   1  11  12        0.35      -24.19     24.19 o 
   2  11  12      168.90      167.91     35.25 o 
   3  11  12      398.57      436.03     47.17 o 
   4  11  12      160.41      268.88     39.69 o 
   5  11  12       46.85       97.21     40.42 o 
   6  11  12      126.55      172.47     45.71 o 
   7  11  12      206.58      373.68    121.65 o 
   8  11  12       89.60       21.89     64.11 o 
 -12  12  12       65.26       21.03     55.01 o 
 -11  12  12        3.67       10.30     63.89 o 
 -10  12  12      200.93      301.54     64.18 o 
  -9  12  12      114.21      127.40     34.54 o 
  -8  12  12      186.77      138.30     33.39 o 
  -7  12  12     2436.66     2239.07     69.88 o 
  -6  12  12     1768.99     1610.97     65.75 o 
  -5  12  12      989.57     1038.20     58.36 o 
  -4  12  12      733.94      780.90     52.42 o 
  -3  12  12      206.86      214.97     39.38 o 
  -2  12  12      317.02      302.94     44.31 o 
  -1  12  12      430.76      451.54     55.10 o 
   0  12  12      558.77      545.85     77.16 o 
   1  12  12        7.34      -33.00     33.24 o 
   2  12  12      153.16      154.03     49.51 o 
   3  12  12        5.48       15.79     28.22 o 
   4  12  12        8.56       80.97     42.88 o 
   5  12  12      163.30      196.01     57.09 o 
   6  12  12       98.15      165.22     52.17 o 
   7  12  12       40.59       20.41     59.85 o 
   8  12  12       39.80      -22.01     57.47 o 
 -12  13  12        0.19       34.39     54.38 o 
 -11  13  12        8.62      -35.42     53.21 o 
 -10  13  12        3.34      -40.21     40.21 o 
  -9  13  12       10.34       15.40     27.13 o 
  -8  13  12       20.11        1.34     27.39 o 
  -7  13  12      583.96      561.60     42.56 o 
  -6  13  12       38.23       42.61     24.99 o 
  -5  13  12      879.61      856.64     50.05 o 
  -4  13  12       13.12        5.92     21.67 o 
  -3  13  12        0.97       24.28     27.52 o 
  -2  13  12       33.66       46.17     31.09 o 
  -1  13  12       60.31       52.24     49.85 o 
   0  13  12      106.07       73.93     33.66 o 
   1  13  12      425.76      504.71     76.33 o 
   2  13  12     1318.09     1271.72     89.66 o 
   3  13  12      189.71      178.52     37.44 o 
   4  13  12      234.82      241.17     56.09 o 
   5  13  12        0.18       77.29     44.10 o 
   6  13  12      180.33      220.06     81.36 o 
   7  13  12       82.93      256.09    190.64 o 
 -12  14  12      233.41      281.37     70.82 o 
 -11  14  12      175.53      175.05     62.27 o 
 -10  14  12       32.24      -38.30     45.08 o 
  -9  14  12       11.69       18.70     28.23 o 
  -8  14  12        0.84        3.07     25.35 o 
  -7  14  12      710.23      791.91     49.26 o 
  -6  14  12      137.45      141.61     30.62 o 
  -5  14  12      604.36      620.45     66.42 o 
  -4  14  12       24.81       49.18     25.36 o 
  -3  14  12      245.02      232.34     41.98 o 
  -2  14  12       18.90      -33.48     43.25 o 
  -1  14  12       34.44       49.15     30.80 o 
   0  14  12        0.48       -4.64     25.93 o 
   1  14  12      232.02      238.33     44.88 o 
   2  14  12        0.36      -25.54     27.97 o 
   3  14  12        0.03       13.50     30.52 o 
   4  14  12      131.41      141.89     51.86 o 
   5  14  12       20.75       20.58    134.57 o 
   6  14  12        0.47       73.22    142.08 o 
   7  14  12        3.15       22.93     64.09 o 
 -11  15  12      269.18      336.87     69.88 o 
 -10  15  12       15.98       51.90     33.63 o 
  -9  15  12       22.17       31.43     28.78 o
[truncated: 146,852 more chars]
